# Supplementary material for: Genome-wide association and epidemiological analyses reveal common genetic origins between uterine leiomyomata and endometriosis
Source: Nat Commun. 2019 Oct 24;10:4857. doi: 10.1038/s41467-019-12536-4 (PMC6813337; doi:10.1038/s41467-019-12536-4)
Supplement: Supplementary file 4 — Description of Additional Supplementary Files [file 41467_2019_12536_MOESM4_ESM.xlsx]

## Sheet: Supplementary Data 1.
Trait1	Trait2	PMID	Category	Ethnicity	Note	rg	se	z	p	h2_obs	h2_obs_se	h2_int	h2_int_se	gcov_int	gcov_int_se
Uterine leiomyoma	Age at Menarche	25231870	reproductive	European	SNPs from the MHC (chr6 26M~34M) region was removed for this traits	-0.1584	0.0342	-4.6271	3.7086e-06	0.2019	0.0099	0.9541	0.0117	-0.0101	0.0056
Uterine leiomyoma	Age of first birth	27798627	reproductive	European	SNPs from the MHC (chr6 26M~34M) region was removed for this traits	-0.1408	0.0427	-3.2965	0.001	0.0623	0.0036	0.9536	0.0081	-0.0113	0.005
Uterine leiomyoma	Triglycerides	20686565	lipids	European	SNPs from the MHC (chr6 26M~34M) region was removed for this traits	0.1331	0.0428	3.1124	0.0019	0.1681	0.029	0.9684	0.0162	0.0091	0.0059
Uterine leiomyoma	Body mass index	20935630	anthropometric	European	SNPs from the MHC (chr6 26M~34M) region was removed for this traits	0.1093	0.0354	3.0889	0.002	0.1897	0.0096	1.0108	0.0105	-0.0003	0.0053
Uterine leiomyoma	Age at Menopause	26414677	reproductive	European	SNPs from the MHC (chr6 26M~34M) region was removed for this traits	0.1685	0.0571	2.949	0.0032	0.1354	0.0158	0.9902	0.0138	0.0055	0.0053
Uterine leiomyoma	Type 2 Diabetes	22885922	glycemic	European	SNPs from the MHC (chr6 26M~34M) region was removed for this traits	0.1714	0.0609	2.813	0.0049	0.0881	0.0093	1.0078	0.007	0.005	0.0048
Uterine leiomyoma	Waist-to-hip ratio	25673412	anthropometric	European	SNPs from the MHC (chr6 26M~34M) region was removed for this traits	0.0878	0.0377	2.3276	0.0199	0.1128	0.007	0.9214	0.009	0.0032	0.0054
Uterine leiomyoma	Fasting insulin main effect	22581228	glycemic	European	SNPs from the MHC (chr6 26M~34M) region was removed for this traits	0.1467	0.0716	2.0479	0.0406	0.0689	0.01	1.0166	0.0068	-0.0033	0.0047
Uterine leiomyoma	Number of children ever born	27798627	reproductive	European	SNPs from the MHC (chr6 26M~34M) region was removed for this traits	0.0772	0.0527	1.4647	0.143	0.0258	0.0018	0.9694	0.007	-0.01	0.0048
Uterine leiomyoma	HDL cholesterol	20686565	lipids	European	SNPs from the MHC (chr6 26M~34M) region was removed for this traits	-0.0658	0.0475	-1.3851	0.166	0.1277	0.0232	1.0575	0.0494	-0.0058	0.0058
Uterine leiomyoma	2hr glucose adjusted for BMI	20081857	glycemic	European	Caution: using this data may yield results outside bounds due to relative low Z score of the SNP heritability of the trait; SNPs from the MHC (chr6 26M~34M) region was removed for this traits	0.1161	0.1024	1.1332	0.2571	0.1043	0.0346	0.9928	0.0072	-0.0033	0.0046
Uterine leiomyoma	Fasting proinsulin	20081858	glycemic	European	Caution: using this data may yield results outside bounds due to relative low Z score of the SNP heritability of the trait; SNPs from the MHC (chr6 26M~34M) region was removed for this traits	0.1267	0.1165	1.0874	0.2768	0.174	0.0886	0.9841	0.0096	-0.0044	0.005
Uterine leiomyoma	HOMA-IR	20081858	glycemic	European	SNPs from the MHC (chr6 26M~34M) region was removed for this traits	0.086	0.0912	0.943	0.3457	0.0691	0.0124	1.0027	0.0064	0.0044	0.0047
Uterine leiomyoma	HOMA-B	20081858	glycemic	European	SNPs from the MHC (chr6 26M~34M) region was removed for this traits	0.0706	0.0769	0.9188	0.3582	0.0904	0.0134	0.9889	0.0064	0.0044	0.0045
Uterine leiomyoma	HbA1C	20858683	glycemic	European	SNPs from the MHC (chr6 26M~34M) region was removed for this traits	0.0651	0.0733	0.8874	0.3748	0.0644	0.0117	0.9998	0.0072	-1.1113e-05	0.0041
Uterine leiomyoma	Coronary artery disease	26343387	cardiometabolic	Mixed	Caution: using this data may yield less robust results due to minor departure of the LD structure; SNPs from the MHC (chr6 26M~34M) region was removed for this traits	0.0329	0.0405	0.8125	0.4165	0.079	0.0058	1.0455	0.0094	0.0074	0.0052
Uterine leiomyoma	Fasting glucose main effect	22581228	glycemic	European	SNPs from the MHC (chr6 26M~34M) region was removed for this traits	0.0431	0.0594	0.726	0.4679	0.0987	0.019	0.9978	0.0095	-0.0015	0.0053
Uterine leiomyoma	Total Cholesterol	20686565	lipids	European	SNPs from the MHC (chr6 26M~34M) region was removed for this traits	0.0195	0.0441	0.4428	0.6579	0.1346	0.024	1.0203	0.0348	0.0066	0.0055
Uterine leiomyoma	Adiponectin	22479202	cardiometabolic	Mixed	Caution: using this data may yield less robust results due to minor departure of the LD structure; SNPs from the MHC (chr6 26M~34M) region was removed for this traits	0.0166	0.0736	0.2255	0.8216	0.1206	0.0254	1.022	0.0122	-0.0141	0.0049
Uterine leiomyoma	LDL cholesterol	20686565	lipids	European	SNPs from the MHC (chr6 26M~34M) region was removed for this traits	-0.0033	0.051	-0.0655	0.9478	0.1044	0.0284	1.0507	0.0483	0.005	0.0055
Uterine leiomyoma	Childhood obesity	22484627	anthropometric	European	SNPs from the MHC (chr6 26M~34M) region was removed for this traits	0.0033	0.0554	0.0592	0.9528	0.4151	0.0462	0.9259	0.0076	0.0016	0.005
Uterine leiomyoma	Ischemic stroke	26935894	cardiometabolic	Mixed	Caution: using these data may yield less robust results due to minor departure of the LD structure; SNPs from the MHC (chr6 26M-34M) region were removed for this trait	NA	NA	NA	NA	NA	NA	NA	NA	NA	NA
