# Supplementary material for: Genome-wide association and epidemiological analyses reveal common genetic origins between uterine leiomyomata and endometriosis
Source: Nat Commun. 2019 Oct 24;10:4857. doi: 10.1038/s41467-019-12536-4 (PMC6813337; doi:10.1038/s41467-019-12536-4)
Supplement: Supplementary file 5 — Supplementary Data 1 [file 41467_2019_12536_MOESM5_ESM.xlsx]

## Sheet: Supplementary Data 2.
Chr	SNP	P	Nearest_gene	Genes_in_locus
1	rs1579807	9.83e-06	ENSG00000185630
1	rs1776180	3.76e-06	ENSG00000174371	ENSG00000174371
1	rs4335411	6.77e-08	ENSG00000185220
1	rs61748637	6.19e-06	ENSG00000180198	ENSG00000130772;ENSG00000120656;ENSG00000197989;ENSG00000242125;ENSG00000162419;ENSG00000180198;ENSG00000204138;ENSG00000198492;ENSG00000180098
1	rs672740	1.26e-07	ENSG00000230630	ENSG00000230630;ENSG00000197959;ENSG00000207949
1	rs12745147;rs2183478	5.77e-07	ENSG00000179456;ENSG00000179456
1	rs12035094;rs2807370;rs7412010	2.43e-29	ENSG00000230068;ENSG00000162552;ENSG00000162552	ENSG00000228397;ENSG00000162552;ENSG00000218510;ENSG00000070831;ENSG00000230068
2	rs10186340	6.17e-07	ENSG00000135945	ENSG00000144214;ENSG00000115514;ENSG00000158417;ENSG00000158411;ENSG00000241962;ENSG00000185674;ENSG00000144182;ENSG00000135951;ENSG00000135945
2	rs10933107	6.88e-06	ENSG00000144460	ENSG00000144460
2	rs12612045	1.1e-07	ENSG00000155760	ENSG00000155760
2	rs17631680	9.39e-06	ENSG00000230525
2	rs2081601	5.4e-06	ENSG00000178295	ENSG00000163032;ENSG00000178295;ENSG00000163029
2	rs4665972	6.21e-06	ENSG00000115234	ENSG00000115241;ENSG00000115216;ENSG00000157992;ENSG00000163795;ENSG00000138002;ENSG00000115211;ENSG00000115234;ENSG00000115226;ENSG00000138100;ENSG00000084734
2	rs542851	1.39e-06	ENSG00000153086
2	rs62115045	7.17e-08	ENSG00000224184	ENSG00000224184
2	rs6543539	2.91e-06	ENSG00000233608
2	rs6712128	1.05e-06	ENSG00000230552
2	rs68130068	4.17e-07	ENSG00000091409
2	rs3951242;rs77332934	3.04e-08	ENSG00000162976;ENSG00000134318	ENSG00000162976;ENSG00000134318
2	rs59605931;rs7593284	2.19e-07	ENSG00000048991;ENSG00000176601	ENSG00000176601;ENSG00000115839;ENSG00000048991;ENSG00000121988
2	rs55819434;rs57309923	5.59e-09	ENSG00000223522;ENSG00000158019	ENSG00000171174;ENSG00000158019;ENSG00000243147
2	rs35417544;rs77294520	2.32e-19	ENSG00000196208;ENSG00000196208	ENSG00000196208
3	rs10936060	2.52e-06	ENSG00000241544
3	rs11712416	5.69e-07	ENSG00000144560	ENSG00000144560
3	rs13073992	5.37e-08	ENSG00000073792	ENSG00000073792
3	rs1658367	4.68e-06	ENSG00000136068	ENSG00000163681
3	rs35446936	1.03e-08	ENSG00000184378	ENSG00000085274;ENSG00000114248;ENSG00000171757;ENSG00000184378
3	rs3732581	1.29e-06	ENSG00000180834	ENSG00000175193;ENSG00000114770;ENSG00000180834
3	rs4858583	1.09e-06	ENSG00000224074	ENSG00000151090
3	rs543882	1.31e-06	ENSG00000163491	ENSG00000163491
3	rs760383	2.32e-06	ENSG00000242049	ENSG00000132394;ENSG00000175792
3	rs3804984;rs4684436	1.51e-07	ENSG00000235947;ENSG00000235947	ENSG00000150995
4	rs1037475	3.3e-06	ENSG00000164024	ENSG00000151247;ENSG00000164024
4	rs114726826	5.26e-06	ENSG00000128052
4	rs114887409	4.65e-06	ENSG00000196526	ENSG00000163995
4	rs11737476	3.84e-06	ENSG00000248115	ENSG00000184178;ENSG00000248115
4	rs223369	7.6e-07	ENSG00000246560	ENSG00000164037;ENSG00000250009;ENSG00000145354;ENSG00000164038;ENSG00000246560;ENSG00000109323;ENSG00000109332
4	rs4699299	4.72e-08	ENSG00000163110	ENSG00000163110
4	rs62323682	4.92e-18	ENSG00000072201	ENSG00000072201;ENSG00000145216
4	rs12640488;rs75699008	4e-14	ENSG00000173597;ENSG00000109193	ENSG00000126545;ENSG00000109193;ENSG00000126550;ENSG00000126549;ENSG00000234124;ENSG00000135222;ENSG00000205649;ENSG00000173597
5	rs2456181	1.14e-11	ENSG00000113761	ENSG00000160883;ENSG00000113761;ENSG00000087206
5	rs28548389	4.6e-06	ENSG00000251616	ENSG00000170606
5	rs34880677	3.21e-06	ENSG00000049656	ENSG00000049656
5	rs33961405;rs4246742;rs72709458	4.66e-21	ENSG00000164362;ENSG00000164362;ENSG00000164362	ENSG00000164362
6	rs11153158	3.76e-06	ENSG00000080546	ENSG00000183137;ENSG00000080546;ENSG00000118690
6	rs12195966	6.44e-06	ENSG00000112280	ENSG00000112280;ENSG00000082293
6	rs3176348	6.23e-06	ENSG00000124762	ENSG00000124762;ENSG00000164530
6	rs3813498	2.04e-07	ENSG00000118689	ENSG00000118689
6	rs7741267	8.6e-06	ENSG00000137193
6	rs1408461;rs148780923;rs2763025;rs58415480;rs6904757;rs7738189;rs9371581;rs9371585;rs9383984;rs9397523	1.86e-54	ENSG00000131018;ENSG00000131018;ENSG00000131018;ENSG00000131018;ENSG00000131018;ENSG00000131018;ENSG00000131018;ENSG00000131018;ENSG00000131018;ENSG00000131018	ENSG00000131018
7	rs2270206	4.64e-08	ENSG00000105989
7	rs2968338	1.03e-07	ENSG00000106034	ENSG00000106034
7	rs35908158	3.32e-06	ENSG00000226380	ENSG00000231721;ENSG00000233559
7	rs4723230	4.8e-06	ENSG00000164610	ENSG00000105778;ENSG00000164610
7	rs62453391	9.12e-06	ENSG00000164651	ENSG00000164651;ENSG00000004846
8	rs13275869	7.03e-06	ENSG00000254109	ENSG00000197265;ENSG00000157110
8	rs1516980	1.38e-06	ENSG00000254275
9	rs11185709	6.54e-06	ENSG00000186350
9	rs11265780	3.43e-06	ENSG00000187764	ENSG00000187764
9	rs10815466;rs10976044;rs10976689;rs11790408;rs2277163;rs7021646	2.37e-13	ENSG00000226403;ENSG00000137090;ENSG00000137090;ENSG00000137090;ENSG00000137090;ENSG00000137090	ENSG00000107104;ENSG00000137090
10	rs10508765	1.5e-10	ENSG00000165322
10	rs1152677	6.02e-06	ENSG00000175029	ENSG00000175029
10	rs1426619	2.12e-07	ENSG00000184719	ENSG00000184719
10	rs2394216	4.86e-07	ENSG00000183230	ENSG00000183230
10	rs946711	9.29e-07	ENSG00000180592	ENSG00000204682;ENSG00000180592;ENSG00000136770;ENSG00000078403
10	rs3850670;rs9419958	1.04e-16	ENSG00000107960;ENSG00000107960	ENSG00000107957;ENSG00000107960
11	rs11031006	5.65e-15	ENSG00000131808	ENSG00000131808;ENSG00000152219
11	rs11604768	2.93e-06	ENSG00000254588	ENSG00000134954
11	rs147235561	9.3e-06	ENSG00000133818	ENSG00000186104;ENSG00000175868;ENSG00000133818;ENSG00000152268;ENSG00000254438;ENSG00000152270;ENSG00000110680;ENSG00000129083
11	rs2785202	6.94e-14	ENSG00000026508
11	rs4633439	6.39e-06	ENSG00000060749	ENSG00000060749
11	rs523639	4.37e-06	ENSG00000066382	ENSG00000066382
11	rs149934734;rs72993806;rs79088165	1.1e-27	ENSG00000166323;ENSG00000178202;ENSG00000178202	ENSG00000110723;ENSG00000075239;ENSG00000178202;ENSG00000166323;ENSG00000149311;ENSG00000166266;ENSG00000149308
11	rs12807010;rs5030233;rs61889186;rs7114908;rs932503	1.39e-25	ENSG00000183242;ENSG00000183242;ENSG00000183242;ENSG00000183242;ENSG00000183242	ENSG00000184937
11	rs10751644;rs12222188;rs3847647;rs547025	1.45e-14	ENSG00000174885;ENSG00000185627;ENSG00000177963;ENSG00000185627	ENSG00000188076;ENSG00000185627;ENSG00000142082;ENSG00000177951;ENSG00000177947;ENSG00000177963
12	rs11178393	3.34e-08	ENSG00000127329	ENSG00000153233
12	rs12827282	2.7e-06	ENSG00000248576	ENSG00000123415;ENSG00000248576
12	rs138062324	7.52e-06	ENSG00000130787	ENSG00000130783
12	rs148526428	6.14e-07	ENSG00000174456	ENSG00000111231;ENSG00000196510;ENSG00000111237;ENSG00000122986;ENSG00000186298;ENSG00000196850;ENSG00000174456;ENSG00000151164;ENSG00000204852;ENSG00000139433;ENSG00000204856;ENSG00000139436;ENSG00000139437;ENSG00000174437;ENSG00000122970;ENSG00000111229;ENSG00000076513
12	rs28583837	2.31e-08	ENSG00000183955	ENSG00000139697;ENSG00000090975;ENSG00000051825;ENSG00000150967;ENSG00000150977;ENSG00000130921;ENSG00000183955
12	rs76103439	5.88e-06	ENSG00000127311	ENSG00000155974
12	rs12230643;rs2131371;rs34792811	1.62e-18	ENSG00000134294;ENSG00000134294;ENSG00000111371	ENSG00000111371;ENSG00000258096;ENSG00000134294
13	rs61957931	8.56e-06	ENSG00000226846	ENSG00000226846
13	rs117245733;rs12872985;rs9532454;rs9548898	5.68e-14	ENSG00000133103;ENSG00000133103;ENSG00000133103;ENSG00000133103	ENSG00000133103
13	rs17061057;rs6563799;rs6563812;rs7986407	2.02e-13	ENSG00000150907;ENSG00000150907;ENSG00000150907;ENSG00000150907	ENSG00000102738;ENSG00000102743;ENSG00000150907
14	rs10147131	5.98e-06	ENSG00000100600	ENSG00000100599
14	rs1191561	7.92e-06	ENSG00000184304
14	rs145576330	6.11e-06	ENSG00000197930	ENSG00000197930;ENSG00000087301;ENSG00000180998
15	rs436903	6.72e-07	ENSG00000245719
15	rs60103704	7.59e-06	ENSG00000169018	ENSG00000137809
16	rs62059211	4.37e-06	ENSG00000166816	ENSG00000166816;ENSG00000186187;ENSG00000247033
16	rs66998222	5.05e-08	ENSG00000103449
17	rs11867227	7.61e-07	ENSG00000184060	ENSG00000172171;ENSG00000184060;ENSG00000176208
17	rs34981932	4.63e-06	ENSG00000184988	ENSG00000188825;ENSG00000184988;ENSG00000188554;ENSG00000012048;ENSG00000108828;ENSG00000108830;ENSG00000198496
17	rs7207976	6.34e-06	ENSG00000109111	ENSG00000132589;ENSG00000132591;ENSG00000132581;ENSG00000109111;ENSG00000109113;ENSG00000109107;ENSG00000076604;ENSG00000087111;ENSG00000167525;ENSG00000160606;ENSG00000227543;ENSG00000076382;ENSG00000160602;ENSG00000173065;ENSG00000167524;ENSG00000007202
17	rs7210750	1.57e-09	ENSG00000129214	ENSG00000129255;ENSG00000161956;ENSG00000129244;ENSG00000129245;ENSG00000161960;ENSG00000129194;ENSG00000141504;ENSG00000129214
19	rs11878410	8.58e-06	ENSG00000229676
19	rs62110991	1.58e-06	ENSG00000197134	ENSG00000160321;ENSG00000197134
20	rs16991615	8.82e-10	ENSG00000125885	ENSG00000125885
20	rs6062322	9.37e-06	ENSG00000130584	ENSG00000130584
20	rs8115191	2.88e-07	ENSG00000132819
21	rs6517273	5.83e-06	ENSG00000234380	ENSG00000159216
22	rs9610482	3.77e-07	ENSG00000100342	ENSG00000100345
22	rs2179422;rs4821939;rs79499264	7.83e-16	ENSG00000228599;ENSG00000239900;ENSG00000228599	ENSG00000100354;ENSG00000100359;ENSG00000228599;ENSG00000239900
	Lead SNP is reported with genomic location as indicated by chromosome (Chr) and base-pair (BP), as well as the total number of genes (NTotal) and significant genes (Nsig) in associated locus.
