# Supplementary material for: Genome-wide association and epidemiological analyses reveal common genetic origins between uterine leiomyomata and endometriosis
Source: Nat Commun. 2019 Oct 24;10:4857. doi: 10.1038/s41467-019-12536-4 (PMC6813337; doi:10.1038/s41467-019-12536-4)
Supplement: Supplementary file 6 — Supplementary Data 2 [file 41467_2019_12536_MOESM6_ESM.xlsx]

## Sheet: Supplementary Data 3.
GS_ID	GS_Description	NomP	FDR	G1	G2	G3	G4	G5	G6	G7	G8	G9	G10
ENSG00000005339	CREBBP PPI subnetwork	3.68e-07	<0.01	RUNX1 (3.2)	PHACTR4 (3.1)	PIM1 (3.1)	SETD8 (2.9)	FOXO3 (2.9)	SALL1 (2.9)	TNRC6B (2.8)	FOXO1 (2.6)	VGLL4 (2.6)	CDKN1A (2.4)
ENSG00000185386	MAPK11 PPI subnetwork	4.73e-06	<0.05	EIF4A1 (3.8)	GIT2 (3.6)	RBM38 (2.9)	ENSG00000250009 (2.6)	PIM1 (2.6)	CDKN1A (2.5)	TNRC6B (2.3)	GLTP (2.2)	CD44 (2.2)	PI16 (2.1)
GO:0035258	steroid hormone receptor binding	1.03e-05	<0.05	NBR1 (3.7)	GREB1 (3.7)	WT1 (3.4)	TNRC6B (3.4)	SUPT6H (2.8)	ANKRD13A (2.7)	MYH9 (2.5)	SBNO1 (2.5)	WNT4 (2.4)	RUNX1 (2.4)
ENSG00000156711	MAPK13 PPI subnetwork	1.06e-05	<0.05	EIF4A1 (3.9)	FXR2 (2.8)	GIT2 (2.8)	RBM38 (2.5)	ABLIM2 (2.3)	CDKN1A (2.2)	FOXO3 (2.1)	PITPNM2 (2.0)	PIM1 (1.8)	ENSG00000250009 (1.8)
ENSG00000106462	EZH2 PPI subnetwork	1.45e-05	<0.05	FXR2 (3.7)	DNAJC1 (3.3)	ENSG00000228397 (2.6)	KIAA0100 (2.5)	MLLT10 (2.4)	TRAF4 (2.4)	ATAD5 (2.3)	PPP1CC (2.2)	RBM38 (2.2)	REV1 (2.2)
ENSG00000188130	MAPK12 PPI subnetwork	1.77e-05	<0.05	EIF4A1 (3.6)	GIT2 (2.8)	FXR2 (2.5)	RBM38 (2.3)	ROCK2 (2.1)	PIM1 (2.1)	ENSG00000250009 (2.1)	ABLIM2 (2.0)	ITPR1 (2.0)	ABCB9 (1.8)
GO:0035097	histone methyltransferase complex	1.79e-05	<0.05	REV1 (3.5)	SBNO1 (3.5)	GIT2 (3.2)	PPM1G (3.0)	PPP1CC (2.6)	TCHP (2.6)	ANKRD13A (2.5)	ANAPC7 (2.4)	UIMC1 (2.4)	NPAT (2.3)
GO:0034708	methyltransferase complex	1.79e-05	<0.05	REV1 (3.5)	SBNO1 (3.5)	GIT2 (3.2)	PPM1G (3.0)	PPP1CC (2.6)	TCHP (2.6)	ANKRD13A (2.5)	ANAPC7 (2.4)	UIMC1 (2.4)	NPAT (2.3)
ENSG00000205250	E2F4 PPI subnetwork	3.23e-05	<0.05	EXO1 (3.5)	SETD8 (3.2)	REV1 (2.9)	TRAF4 (2.8)	BRCA1 (2.8)	NPAT (2.7)	TCHP (2.7)	ATAD5 (2.6)	ANKRD13A (2.6)	SPAG5 (2.6)
ENSG00000117222	RBBP5 PPI subnetwork	3.26e-05	<0.05	MLLT10 (3.3)	UIMC1 (3.0)	REV1 (2.8)	SBNO1 (2.8)	GIT2 (2.7)	ZRANB3 (2.5)	GPN3 (2.5)	PPM1G (2.4)	MPHOSPH9 (2.4)	MRPS31 (2.4)
ENSG00000012048	BRCA1 PPI subnetwork	3.92e-05	<0.05	ATAD5 (4.7)	BRCA1 (4.2)	MCM8 (3.8)	NPAT (3.5)	EXO1 (3.5)	SMC6 (3.2)	CEP57L1 (3.0)	SPAG5 (3.0)	KIAA0100 (2.7)	RCC1 (2.6)
GO:0008276	protein methyltransferase activity	4.54e-05	<0.05	MLLT10 (3.6)	LIPT1 (3.2)	PGBD2 (3.1)	ZNF238 (2.7)	SBNO1 (2.6)	TCHP (2.6)	METAP1 (2.6)	UIMC1 (2.5)	REV1 (2.3)	CYP2R1 (2.2)
GO:0044454	nuclear chromosome part	4.81e-05	<0.05	BRCA1 (4.4)	MCM8 (4.2)	ATAD5 (3.9)	EXO1 (3.8)	NPAT (3.4)	SPAG5 (3.2)	CEP57L1 (3.1)	ZRANB3 (2.8)	RAD9B (2.8)	RCC1 (2.6)
ENSG00000173473	SMARCC1 PPI subnetwork	5.13e-05	<0.05	SUPT6H (3.5)	SBNO1 (3.3)	SETD8 (3.2)	SENP3 (3.1)	TNRC6B (2.6)	FOXO3 (2.3)	YTHDF2 (2.3)	PBX1 (2.3)	TCHP (2.3)	VGLL4 (2.3)
GO:0042826	histone deacetylase binding	5.63e-05	<0.05	C7orf58 (2.5)	VPS29 (2.4)	SLMAP (2.3)	SETD8 (2.2)	RAB34 (2.2)	SAT2 (2.2)	ATP1B2 (2.1)	TCHP (2.1)	SH3PXD2A (2.1)	MPPED2 (2.1)
MP:0001698	decreased embryo size	6.58e-05	<0.05	SALL1 (3.0)	FZD7 (2.9)	IGF2BP2 (2.6)	MLLT10 (2.6)	RBPMS (2.5)	RCC1 (2.4)	KDR (2.3)	ATP2A2 (2.3)	ERAL1 (2.3)	SLMAP (2.3)
GO:0000790	nuclear chromatin	7.33e-05	<0.05	MLLT10 (3.3)	FOXO3 (2.8)	EEFSEC (2.8)	C10orf140 (2.4)	FXR2 (2.3)	RCC1 (2.2)	MPPED2 (2.2)	PPM1G (2.1)	RUNX1 (2.1)	VGLL4 (2.0)
ENSG00000109906	ZBTB16 PPI subnetwork	8.24e-05	<0.05	THRB (2.9)	RP9 (2.7)	EEFSEC (2.6)	DNAJC1 (2.6)	FOXO3 (2.5)	RUNX1 (2.3)	CEP57L1 (2.3)	TRAF4 (2.3)	FSHB (2.2)	MYNN (2.2)
MP:0003984	embryonic growth retardation	8.74e-05	<0.05	KDR (4.3)	RBPMS (3.7)	SALL1 (3.0)	MLLT10 (2.9)	SLMAP (2.5)	FZD7 (2.4)	RXRA (2.3)	ETS1 (2.2)	METAP1 (2.2)	ITGA6 (2.2)
GO:0051427	hormone receptor binding	9.07e-05	<0.05	TNRC6B (3.7)	NBR1 (3.5)	SUPT6H (3.3)	FOXO1 (2.6)	GREB1 (2.5)	CTBP2 (2.4)	FIP1L1 (2.4)	SBNO1 (2.4)	NBR2 (2.3)	ERAL1 (2.3)
ENSG00000116478	HDAC1 PPI subnetwork	9.08e-05	<0.05	TNRC6B (3.3)	GMEB1 (2.9)	SETD8 (2.9)	SUPT6H (2.8)	MLLT10 (2.7)	R3HDM1 (2.6)	SLC38A2 (2.6)	GIT2 (2.5)	NPAT (2.4)	PIM1 (2.4)
ENSG00000118785	SPP1 PPI subnetwork	9.28e-05	<0.05	WNT2 (3.5)	C7orf58 (3.1)	RBPMS (3.0)	PDLIM5 (2.9)	RIN3 (2.7)	FZD7 (2.7)	RUNX1 (2.6)	CD44 (2.4)	SH3PXD2A (2.4)	ENSG00000248115 (2.3)
GO:0006479	protein methylation	9.52e-05	<0.05	PGBD2 (3.5)	MLLT10 (3.4)	TCHP (3.1)	ZNF257 (2.8)	ZNF208 (2.7)	REV1 (2.6)	RP9 (2.5)	UIMC1 (2.5)	ZNF238 (2.3)	CCDC62 (2.3)
GO:0008213	protein alkylation	9.52e-05	<0.05	PGBD2 (3.5)	MLLT10 (3.4)	TCHP (3.1)	ZNF257 (2.8)	ZNF208 (2.7)	REV1 (2.6)	RP9 (2.5)	UIMC1 (2.5)	ZNF238 (2.3)	CCDC62 (2.3)
GO:0016278	lysine N-methyltransferase activity	9.98e-05	<0.05	MLLT10 (4.7)	SBNO1 (3.7)	UIMC1 (3.5)	TCHP (2.9)	TNRC6B (2.8)	REV1 (2.8)	SETD8 (2.6)	ZNF238 (2.6)	C12orf65 (2.6)	ANAPC7 (2.5)
GO:0016279	protein-lysine N-methyltransferase activity	9.98e-05	<0.05	MLLT10 (4.7)	SBNO1 (3.7)	UIMC1 (3.5)	TCHP (2.9)	TNRC6B (2.8)	REV1 (2.8)	SETD8 (2.6)	ZNF238 (2.6)	C12orf65 (2.6)	ANAPC7 (2.5)
GO:0000792	heterochromatin	0.000102	<0.05	NPAT (3.4)	C10orf140 (3.3)	ATAD5 (2.8)	BRCA1 (2.6)	TERT (2.6)	CEP57L1 (2.6)	IGF2BP2 (2.5)	C17orf63 (2.5)	EXO1 (2.5)	PPM1G (2.4)
ENSG00000196591	HDAC2 PPI subnetwork	0.000103	<0.05	SUPT6H (3.3)	FIP1L1 (2.9)	ATAD5 (2.9)	SETD8 (2.7)	PPP1CC (2.7)	QSER1 (2.6)	TCHP (2.6)	R3HDM1 (2.5)	TNRC6B (2.5)	PPM1G (2.4)
ENSG00000155229	MMS19 PPI subnetwork	0.000104	<0.05	PSMD13 (4.7)	SNX17 (4.7)	VPS29 (4.2)	NRBP1 (3.8)	PPM1G (3.7)	EIF2B4 (3.6)	KIAA0100 (2.8)	TRAF4 (2.6)	SMUG1 (2.5)	PARL (2.5)
ENSG00000166333	ILK PPI subnetwork	0.000105	<0.05	MYH9 (4.1)	SCFD2 (4.1)	SNX17 (3.1)	RIN3 (3.0)	EEFSEC (2.9)	IGF2BP2 (2.7)	ADSL (2.7)	ANAPC7 (2.7)	SENP3 (2.5)	SESN1 (2.5)
ENSG00000139687	RB1 PPI subnetwork	0.000116	<0.05	ATAD5 (3.6)	EXO1 (3.5)	REV1 (3.0)	BRCA1 (2.9)	VGLL4 (2.8)	ZRANB3 (2.8)	ZNF346 (2.5)	SPAG5 (2.5)	MCM8 (2.3)	SESN1 (2.3)
ENSG00000165156	ZHX1 PPI subnetwork	0.000117	<0.05	RAB34 (3.2)	FIP1L1 (3.1)	EIF4A1 (2.9)	VGLL4 (2.6)	MITD1 (2.4)	FXR2 (2.3)	ENSG00000241544 (2.3)	GMEB1 (2.2)	MLLT10 (2.1)	SCFD2 (2.1)
MP:0000266	abnormal heart morphology	0.000142	<0.05	PDLIM5 (4.0)	WNT2 (3.7)	SLMAP (2.6)	FZD7 (2.5)	FXR2 (2.3)	TWIST2 (2.2)	TRIM54 (2.2)	RXRA (2.0)	RBPMS (2.0)	ATP2A2 (2.0)
ENSG00000118046	STK11 PPI subnetwork	0.000147	<0.05	FOXO1 (3.5)	FLOT2 (3.3)	RIN3 (2.9)	ROCK2 (2.4)	SESN1 (2.1)	FXR2 (2.0)	QSER1 (2.0)	DMRT1 (1.9)	SMC6 (1.9)	SULT1E1 (1.9)
GO:0035257	nuclear hormone receptor binding	0.000153	<0.05	NBR1 (4.3)	TNRC6B (4.0)	SUPT6H (3.3)	ERAL1 (2.6)	CTBP2 (2.6)	FOXO1 (2.5)	ARHGAP12 (2.5)	SESN1 (2.4)	SBNO1 (2.4)	GREB1 (2.4)
MP:0002123	abnormal hematopoiesis	0.000166	<0.05	RUNX1 (4.7)	FOXO3 (3.9)	DNAJC1 (2.9)	PIM1 (2.6)	VGLL4 (2.4)	WNT2 (2.3)	ATAD5 (2.2)	RIN3 (2.2)	CSN2 (2.1)	BRCA1 (2.0)
ENSG00000101412	E2F1 PPI subnetwork	0.000185	<0.05	REV1 (4.9)	NPAT (4.0)	CDKN1A (3.4)	TNRC6B (3.3)	ATAD5 (3.0)	RBM38 (2.9)	MLLT10 (2.9)	EXO1 (2.7)	ZRANB3 (2.7)	MCM8 (2.7)
MP:0011098	complete embryonic lethality during organogenesis	0.000187	<0.05	KDR (5.2)	MLLT10 (3.5)	WNT2 (3.3)	RBPMS (3.2)	MYH9 (2.9)	ETS1 (2.5)	CTBP2 (2.1)	ITGA6 (2.1)	TNRC6B (2.0)	IGF2BP2 (2.0)
MP:0000596	abnormal liver development	0.000193	<0.05	PHACTR4 (3.9)	CTBP2 (3.2)	FOXO3 (2.8)	RBPMS (2.8)	SLC38A2 (2.5)	GRIP1 (2.4)	TNRC6B (2.2)	IGF2BP2 (2.1)	ZBTB46 (2.1)	MLLT10 (2.0)
GO:0031056	regulation of histone modification	0.000193	<0.05	ZNF257 (4.4)	PTPRR (3.2)	MLLT10 (2.8)	SETD8 (2.7)	ANKRD13A (2.7)	ENSG00000247033 (2.6)	REV1 (2.6)	PITPNM2 (2.6)	ABCB5 (2.5)	DNM3OS (2.5)
MP:0000352	decreased cell proliferation	0.000195	<0.05	ATAD5 (3.8)	BRCA1 (3.6)	EXO1 (3.0)	NPAT (3.0)	SLC38A2 (2.9)	MLLT10 (2.9)	MCM8 (2.9)	ARHGAP12 (2.5)	SPAG5 (2.5)	ZRANB3 (2.5)
GO:0060216	definitive hemopoiesis	0.000201	<0.05	C12orf76 (2.7)	ENSG00000246560 (2.6)	MLLT10 (2.4)	PBX1 (2.4)	SNHG12 (2.3)	ENSG00000230525 (2.3)	ENSG00000247033 (2.2)	FOXO3 (2.2)	IFT172 (2.1)	SCGB1C1 (2.1)
MP:0000929	open neural tube	0.000206	<0.05	SP8 (5.0)	SALL1 (3.9)	CTBP2 (2.9)	TCTN1 (2.9)	C10orf140 (2.8)	PBX1 (2.4)	IFT81 (2.3)	MLLT10 (2.3)	IFT172 (2.3)	ARMC2 (2.2)
GO:0010608	posttranscriptional regulation of gene expression	0.000225	<0.05	REV1 (3.2)	PHACTR4 (2.8)	NRBP1 (2.7)	RBM38 (2.7)	PPP1CC (2.7)	YTHDF2 (2.6)	UBE2D3 (2.5)	TAF12 (2.4)	ENSG00000228397 (2.4)	FOXO3 (2.3)
GO:0000228	nuclear chromosome	0.000227	<0.05	BRCA1 (4.8)	MCM8 (4.7)	ATAD5 (4.6)	EXO1 (4.3)	SPAG5 (3.7)	NPAT (3.4)	CEP57L1 (3.2)	ZRANB3 (3.1)	SMC6 (3.0)	RAD9B (2.7)
GO:0018024	histone-lysine N-methyltransferase activity	0.000229	<0.05	MLLT10 (4.6)	SBNO1 (3.8)	UIMC1 (3.4)	TNRC6B (2.9)	TCHP (2.8)	SETD8 (2.7)	GIT2 (2.7)	REV1 (2.7)	ZNF238 (2.7)	C12orf65 (2.6)
GO:0016605	PML body	0.000231	<0.05	MYNN (3.2)	NPAT (2.8)	GMEB1 (2.8)	REV1 (2.8)	GIT2 (2.5)	RBM38 (2.4)	SBNO1 (2.4)	MED18 (2.2)	MITD1 (2.2)	FIP1L1 (2.2)
GO:2001252	positive regulation of chromosome organization	0.000235	<0.05	ENSG00000247033 (3.4)	ANKRD13A (3.1)	ZNF257 (2.8)	NPAT (2.8)	LINC00339 (2.4)	MLLT10 (2.3)	GIT2 (2.3)	ABCB5 (2.3)	C12orf65 (2.2)	REV1 (2.2)
ENSG00000124813	RUNX2 PPI subnetwork	0.000235	<0.05	RUNX1 (2.9)	TNRC6B (2.8)	EIF4A1 (2.8)	RXRA (2.6)	ITGA6 (2.6)	SALL1 (2.4)	FOXO1 (2.3)	ARHGAP12 (2.1)	QSER1 (2.1)	GPR137C (1.9)
GO:0016571	histone methylation	0.000238	<0.05	MLLT10 (4.1)	PGBD2 (3.5)	TCHP (3.2)	TERT (3.1)	ZNF257 (2.9)	SETD8 (2.8)	REV1 (2.8)	ZNF346 (2.8)	CCDC62 (2.7)	SBNO1 (2.7)
ENSG00000116809	ZBTB17 PPI subnetwork	0.000239	<0.05	GREB1 (4.8)	MPPED2 (3.0)	PTPRR (2.5)	HTN3 (2.4)	PBX1 (2.4)	HTN1 (2.2)	FOXO3 (2.0)	TERT (2.0)	QSER1 (2.0)	SLC38A1 (2.0)
GO:0034134	toll-like receptor 2 signaling pathway	0.00025	<0.05	CDC42-IT1 (4.8)	ENSG00000254438 (3.0)	ZNF513 (3.0)	ENSG00000247033 (2.9)	PPTC7 (2.5)	QSER1 (2.2)	SETD8 (2.0)	NEK10 (2.0)	ENSG00000250009 (2.0)	GMEB1 (2.0)
GO:0008757	S-adenosylmethionine-dependent methyltransferase activity	0.000256	<0.05	METAP1 (3.5)	MLLT10 (3.3)	ANAPC7 (3.3)	RP9 (2.9)	CYP2R1 (2.8)	EIF2B4 (2.5)	RCC1 (2.4)	QSER1 (2.2)	SIRT3 (2.2)	SESN1 (2.2)
ENSG00000175387	SMAD2 PPI subnetwork	0.000265	<0.05	KIAA0100 (3.4)	FOXO1 (2.8)	PBX1 (2.8)	GIT2 (2.7)	MYH9 (2.5)	REV1 (2.5)	SUPT6H (2.5)	TNRC6B (2.5)	QSER1 (2.5)	NBR1 (2.4)
ENSG00000050748	MAPK9 PPI subnetwork	0.000266	<0.05	EIF4A1 (3.3)	GIT2 (3.0)	CDKN1A (2.9)	ERO1L (2.4)	TRAF4 (2.4)	ENSG00000250009 (2.4)	PIM1 (2.3)	FXR2 (2.2)	GTF2E2 (2.2)	C17orf63 (2.2)
GO:0034142	toll-like receptor 4 signaling pathway	0.000271	<0.05	CDC42-IT1 (4.6)	ZNF513 (3.5)	ENSG00000247033 (3.1)	ENSG00000254438 (2.8)	QSER1 (2.5)	PPTC7 (2.3)	FLOT2 (2.2)	MITD1 (2.2)	ZNRF1 (2.2)	CYP2R1 (2.0)
ENSG00000100393	EP300 PPI subnetwork	0.000272	<0.05	NBR1 (3.3)	RUNX1 (3.2)	CDKN1A (3.2)	ZNF238 (2.8)	SLC38A2 (2.6)	FXR2 (2.5)	PIM1 (2.5)	EIF4A1 (2.5)	FOXO1 (2.5)	TNRC6B (2.3)
ENSG00000172216	CEBPB PPI subnetwork	0.000277	<0.05	RUNX1 (3.2)	ZNF238 (2.7)	MYH9 (2.6)	RAB3GAP1 (2.2)	FLOT2 (2.2)	ITPR1 (2.1)	FOXO1 (2.1)	TNRC6B (2.1)	SLC38A2 (2.1)	SUPT6H (2.1)
ENSG00000112062	MAPK14 PPI subnetwork	0.000287	<0.05	CDKN1A (3.8)	EIF4A1 (3.0)	RBM38 (3.0)	FXR2 (2.8)	HSPA4 (2.3)	GTF2E2 (2.3)	ETS1 (2.3)	TRAF4 (2.2)	PIM1 (2.2)	AVL9 (2.1)
GO:0034968	histone lysine methylation	0.000294	<0.05	MLLT10 (4.3)	ZNF208 (3.4)	QSER1 (3.2)	TERT (3.0)	PGBD2 (3.0)	REV1 (2.9)	TCHP (2.9)	SBNO1 (2.9)	ZNF257 (2.6)	SETD8 (2.6)
GO:0008170	N-methyltransferase activity	0.000314	<0.05	SBNO1 (4.0)	MLLT10 (3.8)	PGBD2 (2.8)	ANAPC7 (2.6)	METAP1 (2.6)	CYP2R1 (2.5)	UIMC1 (2.5)	QSER1 (2.4)	CCDC62 (2.4)	SENP3 (2.3)
GO:0034130	toll-like receptor 1 signaling pathway	0.000315	<0.05	CDC42-IT1 (5.1)	ENSG00000254438 (3.1)	ZNF513 (3.0)	ENSG00000247033 (2.9)	PPTC7 (2.4)	SETD8 (2.3)	GMEB1 (2.1)	QSER1 (2.1)	NEK10 (2.1)	ENSG00000245719 (2.1)
GO:0002756	MyD88-independent toll-like receptor signaling pathway	0.000347	<0.05	CDC42-IT1 (4.0)	ZNF513 (3.8)	ENSG00000254438 (3.4)	MITD1 (2.6)	ENSG00000247033 (2.5)	GMEB1 (2.5)	QSER1 (2.3)	ENSG00000245719 (2.3)	PPTC7 (2.1)	PGBD2 (2.0)
MP:0008813	decreased common myeloid progenitor cell number	0.000358	<0.05	PIM1 (4.4)	FOXO3 (3.1)	CCDC62 (3.0)	PBX1 (2.7)	RUNX1 (2.6)	QSER1 (2.5)	TCHP (2.4)	C10orf140 (2.3)	ZNF492 (2.3)	SLC38A1 (2.3)
MP:0006042	increased apoptosis	0.000373	<0.05	BRCA1 (3.0)	ZRANB3 (2.9)	FIP1L1 (2.8)	GEN1 (2.8)	ATAD5 (2.7)	SLC38A2 (2.7)	SPAG5 (2.7)	EXO1 (2.6)	RCC1 (2.6)	SMC6 (2.4)
GO:0005667	transcription factor complex	0.000378	<0.05	SALL1 (2.7)	MPPED2 (2.7)	MLLT10 (2.6)	RBM38 (2.6)	FZD7 (2.3)	SETD8 (2.2)	FOXO1 (2.2)	RXRA (2.2)	PHACTR4 (2.1)	C10orf114 (2.0)
MP:0003717	pallor	0.000391	<0.05	RBM38 (4.2)	C7orf58 (3.9)	FOXO3 (2.9)	PIM1 (2.6)	MYH9 (2.6)	RXRA (2.4)	KDR (2.3)	ERO1L (2.3)	RBPMS (2.3)	CTBP2 (2.1)
GO:0006730	one-carbon metabolic process	0.000408	<0.05	PGBD2 (3.7)	ZNF208 (3.2)	MLLT10 (2.9)	TCHP (2.6)	SBNO1 (2.6)	REV1 (2.6)	RP9 (2.4)	QSER1 (2.3)	UIMC1 (2.1)	ZNF257 (2.1)
MP:0001651	necrosis	0.000412	<0.05	SLC25A15 (4.8)	WNT2 (3.3)	ITGA11 (2.9)	PDLIM5 (2.7)	SULT1E1 (2.6)	FOXO1 (2.3)	KDR (2.1)	WT1 (1.9)	LRRC31 (1.9)	PIM1 (1.9)
ENSG00000163468	CCT3 PPI subnetwork	0.000435	<0.05	ADSL (4.5)	HSPA4 (4.0)	EIF2B4 (3.8)	ANAPC7 (3.7)	EIF4E (3.6)	PPP1CC (3.3)	VPS29 (3.2)	SNX17 (3.1)	RUVBL1 (3.1)	TXNDC9 (2.8)
GO:0031058	positive regulation of histone modification	0.000444	<0.05	ANKRD13A (3.4)	ZNF257 (3.2)	ENSG00000247033 (2.7)	PITPNM2 (2.4)	REV1 (2.3)	C12orf65 (2.3)	NPAT (2.3)	ABCB5 (2.3)	PTPRR (2.3)	MPHOSPH9 (2.2)
GO:0016568	chromatin modification	0.000452	<0.05	MLLT10 (3.9)	TNRC6B (3.2)	TCHP (3.2)	REV1 (3.0)	RP9 (3.0)	SETD8 (2.9)	GMEB1 (2.8)	UIMC1 (2.6)	R3HDM1 (2.6)	SBNO1 (2.4)
GO:0008063	Toll signaling pathway	0.000465	<0.05	CDC42-IT1 (4.3)	ZNF513 (3.6)	ENSG00000254438 (3.1)	ENSG00000247033 (2.4)	FLOT2 (2.4)	QSER1 (2.3)	GMEB1 (2.3)	PPTC7 (2.2)	MITD1 (2.2)	CYP2R1 (2.1)
ENSG00000074266	EED PPI subnetwork	0.000485	<0.05	PPP1CC (2.9)	ATAD5 (2.8)	YTHDF2 (2.8)	NPAT (2.7)	SNHG12 (2.5)	PQLC3 (2.4)	ZNF346 (2.2)	TRNAU1AP (2.2)	ZNF208 (2.2)	GMEB1 (2.1)
GO:0031570	DNA integrity checkpoint	0.000488	<0.05	TXNDC9 (2.6)	ZNF346 (2.5)	PARL (2.4)	VPS29 (2.3)	PSMD13 (2.3)	MRPS31 (2.2)	MITD1 (2.2)	GEN1 (2.2)	CUL5 (2.1)	ZNF208 (2.1)
ENSG00000196981	WDR5B PPI subnetwork	0.000491	<0.05	SCFD2 (3.3)	ZNF346 (3.0)	ANAPC7 (2.9)	LINC00339 (2.6)	MED18 (2.5)	UBE2D3 (2.4)	REV1 (2.4)	KDELC2 (2.2)	EXO1 (2.1)	NPAT (2.1)
GO:0034138	toll-like receptor 3 signaling pathway	0.000499	<0.05	ZNF513 (4.0)	CDC42-IT1 (3.0)	ENSG00000254438 (2.8)	ENSG00000247033 (2.4)	MITD1 (2.4)	QSER1 (2.3)	PPTC7 (2.1)	GMEB1 (2.1)	SGSM3 (2.0)	ENSG00000245719 (2.0)
GO:0051567	histone H3-K9 methylation	0.000511	<0.05	ZNF208 (4.1)	TERT (3.4)	MLLT10 (3.3)	ZNF257 (3.2)	QSER1 (3.0)	ENSG00000230525 (2.9)	ABCB5 (2.7)	ENSG00000258096 (2.4)	ENSG00000228397 (2.4)	CCDC62 (2.3)
GO:0000077	DNA damage checkpoint	0.000515	<0.05	TXNDC9 (2.7)	PARL (2.6)	PSMD13 (2.4)	ZNF346 (2.4)	VPS29 (2.3)	MRPS31 (2.3)	MED18 (2.3)	MITD1 (2.2)	TAF12 (2.2)	CUL5 (2.1)
GO:0042054	histone methyltransferase activity	0.000516	<0.05	MLLT10 (4.1)	SBNO1 (3.9)	SETD8 (3.0)	ZNF346 (2.9)	UIMC1 (2.9)	PGBD2 (2.8)	TCHP (2.6)	REV1 (2.6)	TNRC6B (2.5)	C12orf65 (2.5)
ENSG00000139613	SMARCC2 PPI subnetwork	0.000523	<0.05	RCC1 (3.5)	SENP3 (3.2)	SUPT6H (3.0)	SBNO1 (2.7)	YTHDF2 (2.7)	TNRC6B (2.7)	EEFSEC (2.6)	PPM1G (2.5)	NPAT (2.5)	FXR2 (2.3)
ENSG00000133997	MED6 PPI subnetwork	0.000529	<0.05	TRNAU1AP (3.7)	C17orf42 (3.4)	ZNF513 (2.8)	GPN3 (2.8)	BET1L (2.7)	RIC8A (2.7)	TAF12 (2.7)	C17orf63 (2.6)	SDF2 (2.5)	ARPC3 (2.3)
GO:0007050	cell cycle arrest	0.000538	<0.05	GEN1 (3.8)	MPHOSPH9 (3.6)	ZRANB3 (3.6)	CEP57L1 (3.2)	SMC6 (2.9)	NPAT (2.9)	ERAL1 (2.8)	MCM8 (2.7)	ATAD5 (2.5)	ANAPC7 (2.5)
GO:0030522	intracellular receptor mediated signaling pathway	0.000541	<0.05	TNRC6B (3.2)	PTPRR (3.0)	GREB1 (2.7)	PPTC7 (2.6)	ENSG00000184378 (2.6)	WT1 (2.4)	THRB (2.4)	ARHGAP12 (2.3)	PPP1CC (2.1)	ENSG00000233559 (2.0)
ENSG00000116030	SUMO1 PPI subnetwork	0.000543	<0.05	HSPA4 (4.1)	EIF4A1 (3.0)	FIP1L1 (2.8)	ADSL (2.7)	SLC38A2 (2.7)	RCC1 (2.6)	COPB1 (2.5)	YTHDF2 (2.3)	PPP1CC (2.3)	REV1 (2.2)
GO:0033044	regulation of chromosome organization	0.000568	<0.05	MLLT10 (3.4)	REV1 (3.1)	PTPRR (3.1)	ENSG00000247033 (3.0)	TERT (2.9)	ZNF257 (2.8)	SETD8 (2.6)	NPAT (2.5)	LINC00339 (2.5)	CCDC62 (2.4)
GO:0016570	histone modification	0.00058	<0.05	MLLT10 (4.1)	GMEB1 (3.5)	REV1 (3.3)	PGBD2 (3.3)	TCHP (3.0)	SETD8 (3.0)	SBNO1 (2.7)	RP9 (2.7)	UIMC1 (2.4)	CCDC62 (2.4)
ENSG00000129691	ASH2L PPI subnetwork	0.000595	<0.05	KIAA0100 (3.5)	SBNO1 (3.3)	FXR2 (3.1)	SUPT6H (3.0)	MLLT10 (3.0)	REV1 (2.7)	RBM38 (2.7)	C17orf63 (2.5)	GIT2 (2.5)	QSER1 (2.4)
MP:0011427	mesangial cell hyperplasia	0.000602	<0.05	CDKN1A (4.3)	WT1 (3.4)	SYNE1 (2.9)	WNT4 (2.4)	RRAS2 (2.4)	MANBA (2.2)	SNHG12 (2.2)	PIM1 (2.2)	LYG2 (2.1)	SPON1 (2.1)
GO:0032259	methylation	0.000604	<0.05	ZNF208 (3.6)	PGBD2 (3.2)	TCHP (2.8)	ZNF257 (2.8)	MLLT10 (2.7)	TERT (2.6)	REV1 (2.6)	C11orf65 (2.4)	QSER1 (2.3)	LIPT1 (2.3)
MP:0002640	reticulocytosis	0.00061	<0.05	RBM38 (6.4)	ATP1B2 (3.1)	ABCC5 (3.0)	FOXO3 (2.6)	ERO1L (2.4)	LDHD (2.1)	SYNE1 (1.9)	PIM1 (1.9)	ZBTB46 (1.8)	TNRC6B (1.7)
GO:0008134	transcription factor binding	0.000678	<0.05	TNRC6B (3.1)	GMEB1 (2.7)	VGLL4 (2.6)	FOXO1 (2.5)	FIP1L1 (2.5)	RBM38 (2.3)	PHACTR4 (2.3)	FZD7 (2.2)	MPPED2 (2.2)	SENP3 (2.2)
GO:0005720	nuclear heterochromatin	0.000683	<0.05	NPAT (3.7)	CUL5 (3.1)	C10orf140 (2.7)	C17orf63 (2.7)	ZNF208 (2.7)	ATAD5 (2.5)	MPPED2 (2.3)	RBPMS (2.2)	FZD7 (2.2)	ZNF492 (2.2)
