# Supplementary material for: Genome-wide association and epidemiological analyses reveal common genetic origins between uterine leiomyomata and endometriosis
Source: Nat Commun. 2019 Oct 24;10:4857. doi: 10.1038/s41467-019-12536-4 (PMC6813337; doi:10.1038/s41467-019-12536-4)
Supplement: Supplementary file 7 — Supplementary Data 3 [file 41467_2019_12536_MOESM7_ESM.xlsx]

## Sheet: Supplementary Data 4.
probeID	ProbeChr	Gene	Probe_bp	topSNP	topSNP_chr	topSNP_bp	A1	A2	Freq	b_GWAS	se_GWAS	p_GWAS	b_eQTL	se_eQTL	p_eQTL	b_SMR	se_SMR	p_SMR	p_HET	nsnp_HET	P_SMR < 5.89E-06	P_HEIDI > 5.0E-3
ILMN_1675156	1	CDC42	22379210	rs2473290	1	22358457	T	C	0.252748	0.0697	0.0095	2.64e-13	0.771168	0.0334097	6.9957e-118	0.0903824	0.0129263	2.70762e-12	4.15875e-08	19	Yes
ILMN_1705330	1	CDC42	22412995	rs2473290	1	22358457	T	C	0.252748	0.0697	0.0095	2.64e-13	0.388615	0.0327868	2.08148e-32	0.179355	0.0287501	4.42063e-10	4.0384e-05	19	Yes
ILMN_2266948	12	SLC38A1	46662349	rs11183420	12	46681802	C	T	0.384957	-0.0548	0.0084	7.467e-11	-0.348318	0.0278084	5.40529e-36	0.157327	0.0271908	7.20602e-09	3.08664e-05	19	Yes
ILMN_1767642	11	C11orf46	30358871	rs12364889	11	30296055	C	T	0.139634	-0.0755	0.0115	4.488e-11	-0.487976	0.0398547	1.8117e-34	0.154721	0.0267409	7.21134e-09	0.164876	19	Yes	Yes
ILMN_2359907	17	CD68	7485208	rs56319762	17	7491978	T	C	0.136837	0.0605	0.0115	1.467e-07	0.592887	0.0393556	2.75706e-51	0.102043	0.0205453	6.80909e-07	0.000585419	19	Yes
ILMN_1691188	5	UIMC1	176332170	rs353491	5	176432947	G	C	0.463549	0.0487	0.0081	2.111e-09	0.237546	0.0282814	4.48873e-17	0.205013	0.0419342	1.0139e-06	0.209503	8	Yes	Yes
ILMN_1738424	1	CDC42	22419026	rs2038106	1	22362940	G	T	0.413308	0.0438	0.0082	1.051e-07	0.323152	0.0284781	7.6413e-30	0.13554	0.0280458	1.34621e-06	4.04175e-13	19	Yes
ILMN_2343048	12	ABCB9	123413594	rs4148856	12	123450765	G	C	0.206557	-0.052	0.0099	1.663e-07	0.332329	0.0331455	1.1673e-23	-0.156471	0.03363	3.27562e-06	0.145765	19	Yes	Yes
ILMN_1821531	12	LOC100288798	46965114	rs11183527	12	46946363	A	G	0.413308	-0.0463	0.0083	2.461e-08	0.208002	0.0265818	5.07745e-15	-0.222594	0.0490051	5.56526e-06	0.0179191	19	Yes	Yes
ILMN_1654552	13	MRPS31	41303630	rs7324090	13	41253958	T	A	0.292864	0.0591	0.0089	3.597e-11	-0.1789	0.028861	5.69399e-10	-0.330352	0.0729051	5.86327e-06	0.823844	10	Yes	Yes
