# Supplementary material for: Genome-wide association and epidemiological analyses reveal common genetic origins between uterine leiomyomata and endometriosis
Source: Nat Commun. 2019 Oct 24;10:4857. doi: 10.1038/s41467-019-12536-4 (PMC6813337; doi:10.1038/s41467-019-12536-4)
Supplement: Supplementary file 8 — Supplementary Data 4 [file 41467_2019_12536_MOESM8_ESM.xlsx]

## Sheet: Supplementary Data 5.
probeID	ProbeChr	Gene	Closest Gene	Probe_bp	topSNP	topSNP_chr	topSNP_bp	A1	A2	Freq	b_GWAS	se_GWAS	p_GWAS	b_eQTL	se_eQTL	p_eQTL	b_SMR	se_SMR	p_SMR	p_HET	nsnp_HET	P_SMR < 5.36E-07	P_HEIDI > 0.0016
cg18584561	2	NA	GREB1	11682017	rs35417544	2	11680403	C	T	0.285053	-0.0812	0.009	2.319e-19	1.39794	0.0211962	0	-0.0580854	0.006498	3.92822e-19	0.00206671	19	Yes	Yes
cg06489367	11	NA	WT1	32355509	rs12280757	11	32353264	A	G	0.185921	0.0957	0.0104	3.212e-20	1.05309	0.0365941	4.09908e-182	0.0908757	0.0103683	1.87204e-18	0.00341109	19	Yes	Yes
cg07934552	11	NA	WT1	32355483	rs12278882	11	32352400	G	C	0.18891	0.093	0.0103	1.603e-19	1.00309	0.0366419	5.37841e-165	0.0927137	0.0108124	9.92924e-18	0.0110163	19	Yes	Yes
cg25497399	11	NA	WT1	32355324	rs12280757	11	32353264	A	G	0.185921	0.0957	0.0104	3.212e-20	0.853069	0.03921	6.0097e-105	0.112183	0.0132369	2.34983e-17	0.00673646	19	Yes	Yes
cg25011003	1	NA	WNT4	22470341	rs55938609	1	22470451	C	G	0.162102	0.126	0.0114	2.886e-28	0.473527	0.0431665	5.33921e-28	0.266088	0.0341755	6.91973e-15	0.0143505	19	Yes	Yes
cg23829395	12	NA	SLC38A2	46796953	rs9669404	12	46798963	G	A	0.299132	-0.075	0.0088	1.375e-17	-0.582351	0.0347819	6.37673e-63	0.128788	0.0169563	3.07047e-14	0.295504	19	Yes	Yes
cg16908938	2	NA	GREB1	11728079	rs59129126	2	11728388	C	T	0.339634	-0.0645	0.0085	4.457e-14	-1.3591	0.0161481	0	0.0474578	0.0062795	4.10634e-14	1.98231e-05	19	Yes
cg07314298	2	NA	Metazoa_SRP	11723111	rs59129126	2	11728388	C	T	0.339634	-0.0645	0.0085	4.457e-14	-1.00428	0.0281518	1.01316e-278	0.0642253	0.00865316	1.15209e-13	0.000626149	19	Yes
cg06619621	11	NA	WT1	32354742	rs12280757	11	32353264	A	G	0.185921	0.0957	0.0104	3.212e-20	0.475046	0.0412853	1.22452e-30	0.201454	0.0280324	6.64858e-13	0.0591937	19	Yes	Yes
cg26197155	11	NA	C11orf46	30344725	rs12271187	11	30319259	A	G	0.145516	-0.0827	0.0112	1.42e-13	0.925032	0.0390195	3.06175e-124	-0.0894023	0.0126814	1.79071e-12	0.209527	19	Yes	Yes
cg15582954	1	NA	WNT4	22470343	rs55938609	1	22470451	C	G	0.162102	0.126	0.0114	2.886e-28	0.368098	0.0433392	2.0066e-17	0.3423	0.050827	1.64363e-11	0.048312	19	Yes	Yes
cg10696351	13	NA	?	41227982	rs12583418	13	41195411	A	G	0.30945	0.0624	0.0087	8.923e-13	-0.576467	0.0349657	4.57613e-61	-0.108246	0.0164583	4.80106e-11	0.365639	19	Yes	Yes
cg09792463	13	NA	FOXO1	41189240	rs3924478	13	41191473	T	C	0.309354	0.0624	0.0087	8.813e-13	-0.436802	0.0354908	also the HEIDI test (test for heterogeneity) are highlighted with yellow.	-0.142856	0.0230529	5.75856e-10	0.47934	19	Yes	Yes
cg11005552	10	NA	OBFC1	105648138	rs12765878	10	105669622	C	T	0.49595	-0.048	0.0081	2.72e-09	0.827695	0.0287292	1.59521e-182	-0.0579924	0.00999109	6.4592e-09	0.00045319	19	Yes
cg02584498	2	NA	GREB1	11674057	rs77294520	2	11660955	C	G	0.163356	0.0681	0.0117	5.871e-09	0.984983	0.0429934	3.68508e-116	0.0691383	0.0122557	1.68773e-08	8.22899e-09	19	Yes	Yes
cg11244402	13	NA	FOXO1	41237992	rs9532580	13	41244260	C	T	0.26567	0.0626	0.0092	1.161e-11	-0.362104	0.0366775	5.47016e-23	-0.172879	0.0308569	2.11177e-08	0.238161	19	Yes	Yes
cg01137471	9	NA	DMRT1	841340	rs6477253	9	813385	C	A	0.365381	0.0538	0.0084	1.575e-10	0.380108	0.0336222	1.23564e-29	0.141539	0.025399	2.50944e-08	0.0270114	19	Yes	Yes
cg25518571	5	NA	TERT	1286042	rs2736100	5	1286516	A	C	0.493635	-0.0584	0.0081	4.105e-13	0.278847	0.0328333	2.01716e-17	-0.209434	0.0381041	3.87704e-08	1.81439e-05	19	Yes	Yes
cg20989480	11	NA	WT1	32451461	rs4258351	11	32446135	C	G	0.144069	0.0704	0.0115	9.497e-10	0.545464	0.0449024	5.89537e-34	0.129064	0.0236087	4.58211e-08	0.0247338	19	Yes	Yes
cg08787968	11	NA	WT1	32451777	rs4258351	11	32446135	C	G	0.144069	0.0704	0.0115	9.497e-10	0.54645	0.0451125	9.00661e-34	0.128832	0.0235798	4.66483e-08	0.00317247	19	Yes	Yes
cg20077773	12	NA	LOC400043	46851689	rs6582645	12	46805144	C	T	0.296143	-0.0751	0.0088	1.396e-17	0.249847	0.0354115	1.71943e-12	-0.300584	0.0552769	5.39477e-08	0.280417	19	Yes	Yes
cg12657970	5	NA	ZNF346	176454092	rs430684	5	176482805	G	A	0.485632	0.053	0.0083	1.714e-10	-0.339558	0.0327849	3.8841e-25	-0.156085	0.0287159	5.46411e-08	0.415604	19	Yes	Yes
cg27020690	3	NA	TERC	169482358	rs10936599	3	169492101	T	C	0.243298	-0.0528	0.0094	1.938e-08	0.720177	0.0340347	2.2288e-99	-0.0733153	0.0135044	5.66713e-08	0.108774	19	Yes	Yes
cg17809377	5	NA	HK3	176326619	rs353464	5	176403023	G	A	0.485535	0.0504	0.0081	4.653e-10	-0.363852	0.0333302	9.60389e-28	-0.138518	0.025624	6.45289e-08	0.148076	19	Yes	Yes
cg22975913	11	NA	WT1-AS	32457727	rs3930513	11	32455527	A	C	0.36027	0.0484	0.0084	9.1e-09	-0.508541	0.0330591	2.13516e-53	-0.0951743	0.0176386	6.82168e-08	0.015089	19	Yes	Yes
cg10849854	2	NA	GREB1	11674557	rs77294520	2	11660955	C	G	0.163356	0.0681	0.0117	5.871e-09	0.586292	0.045407	3.85493e-38	0.116154	0.0218898	1.11879e-07	6.25723e-11	19	Yes	Yes
cg20204986	11	NA	WT1	32448067	rs11824258	11	32442275	G	A	0.221504	0.0607	0.0096	2.61e-10	0.371542	0.0384569	4.40448e-22	0.163373	0.0308799	1.21917e-07	0.011781	19	Yes	Yes
cg26631397	2	NA	GREB1	11682864	rs4669749	2	11692664	C	A	0.304147	-0.0635	0.0088	4.027e-13	-0.277479	0.0361824	1.73473e-14	0.228846	0.043546	1.47809e-07	0.000138122	19	Yes
cg10509001	17	NA	ATP1B2	7553872	rs1642807	17	7545251	C	T	0.115333	0.0704	0.0122	8.891e-09	0.584941	0.0482781	8.68223e-34	0.120354	0.0231015	1.89051e-07	0.0221357	19	Yes	Yes
cg01168289	11	NA	WT1	32421514	rs10835901	11	32426953	G	C	0.199036	0.0578	0.0099	4.486e-09	-0.459651	0.0402809	3.67799e-30	-0.125747	0.0241934	2.0189e-07	1.18149e-06	19	Yes
cg12600018	11	NA	WT1-AS	32457878	rs7110547	11	32447347	G	C	0.379171	0.0522	0.0084	4.147e-10	-0.296424	0.0333818	6.69668e-19	-0.176099	0.0345877	3.55486e-07	0.106034	19	Yes	Yes
