# Supplementary material for: Genome-wide association and epidemiological analyses reveal common genetic origins between uterine leiomyomata and endometriosis
Source: Nat Commun. 2019 Oct 24;10:4857. doi: 10.1038/s41467-019-12536-4 (PMC6813337; doi:10.1038/s41467-019-12536-4)
Supplement: Supplementary file 9 — Supplementary Data 5 [file 41467_2019_12536_MOESM9_ESM.xlsx]

## Sheet: Supplementary Data 6
Variant ID	CHR	BP	A1	A2	BETA	BETA_SE	P	Freq1	FreqSE	HetISq	HetChiSq	HetDf	HetP	Total N	Gene context
rs58415480	6	152562271	c	g	-0.1748	0.0112	1.861e-54	0.8439	0.0132	15.8	7.128	4	0.1293	302979	[SYNE1]
rs71575922	6	152554014	c	g	-0.1725	0.0112	2.692e-53	0.8458	0.0053	6	6.38	4	0.1725	302979	[SYNE1]
rs12110523	6	152556258	t	c	-0.1407	0.0102	3.531e-43	0.8101	0.0053	0	3.749	4	0.441	302979	[SYNE1]
rs12111427	6	152556526	t	c	0.1403	0.0102	5.115e-43	0.1927	0.0141	0	3.648	4	0.4558	302979	[SYNE1]
rs11751190	6	152558197	a	g	0.1403	0.0102	5.403e-43	0.1926	0.0141	0	3.656	4	0.4546	302979	[SYNE1]
rs13192494	6	152558552	t	c	0.1404	0.0102	5.543e-43	0.1924	0.0141	0	3.659	4	0.4541	302979	[SYNE1]
rs12110479	6	152554396	t	c	0.14	0.0102	5.555e-43	0.1902	0.0052	0	3.602	4	0.4625	302979	[SYNE1]
rs35429109	6	152556600	a	g	0.1404	0.0102	6.062e-43	0.1922	0.0141	0	3.643	4	0.4565	302979	[SYNE1]
rs35764603	6	152554737	a	g	0.1402	0.0102	6.291e-43	0.1898	0.0054	0	3.733	4	0.4434	302979	[SYNE1]
rs17082358	6	152545865	t	c	-0.1397	0.0102	1.87e-42	0.8076	0.0049	0	2.71	4	0.6075	302979	[SYNE1]
rs13206305	6	152549309	t	c	0.1375	0.0102	1.3e-41	0.1925	0.0057	0	3.739	4	0.4425	302979	[SYNE1]
rs78378222	17	7571752	t	g	-0.4323	0.0374	7.112e-31	0.9878	0.0019	72.7	22.015	4	0.000199	302979	[TP53]
rs13211170	6	152610972	a	g	-0.1176	0.0103	2.142e-30	0.791	0.0191	-9.4	5.483	4	0.2412	302979	[SYNE1]
rs7412010	1	22436446	c	g	0.1246	0.0111	2.426e-29	0.1578	0.0069	42.1	10.359	4	0.0348	302979	CDC42--[]-WNT4
rs2235529	1	22450487	t	c	0.1261	0.0112	2.872e-29	0.1519	0.0072	43.1	10.55	4	0.03211	302979	[WNT4]
rs10917151	1	22422721	a	g	0.1243	0.0111	3.887e-29	0.1562	0.0078	45.2	10.943	4	0.02722	302979	CDC42-[]--WNT4
rs12037376	1	22462111	a	g	0.1247	0.0112	1.206e-28	0.1526	0.0064	40.5	10.085	4	0.03901	302979	[WNT4]
rs3820282	1	22468215	t	c	0.1244	0.0112	1.43e-28	0.1527	0.0066	42.2	10.379	4	0.03451	302979	[WNT4]
rs56318008	1	22470407	t	c	0.1263	0.0114	2.091e-28	0.1462	0.0071	46.8	11.277	4	0.02362	302979	WNT4[]---ZBTB40
rs61768001	1	22465820	t	c	-0.1239	0.0112	2.185e-28	0.847	0.0064	42.9	10.509	4	0.03267	302979	[WNT4]
rs7741405	6	152545171	a	t	-0.1043	0.0095	2.866e-28	0.7511	0.0048	-43.7	4.176	4	0.3827	302979	[SYNE1]
rs55938609	1	22470451	c	g	0.126	0.0114	2.886e-28	0.1461	0.0071	46.6	11.244	4	0.02395	302979	WNT4[]---ZBTB40
rs149934734	11	108315606	t	c	0.2824	0.0259	1.101e-27	0.0255	0.0019	32.3	8.859	4	0.06472	302979	[C11orf65]
rs141379009	11	108149207	t	g	-0.2747	0.0254	2.972e-27	0.9739	0.0014	40.1	10.02	4	0.0401	302979	[ATM]
rs12038474	1	22403357	a	g	0.1151	0.0107	6.199e-27	0.1694	0.0073	33.6	9.035	4	0.06022	302979	[CDC42]
rs1800057	11	108143456	c	g	-0.2714	0.0253	8.918e-27	0.9735	0.0015	36.2	9.403	4	0.05177	302979	[ATM]
rs2268177	1	22415410	a	t	-0.1146	0.0107	1.099e-26	0.831	0.0075	30.8	8.665	4	0.07005	302979	[CDC42]
rs2268179	1	22414785	t	g	0.1146	0.0107	1.161e-26	0.169	0.0075	30.8	8.665	4	0.07004	302979	[CDC42]
rs74911261	11	108357137	a	g	0.2746	0.0258	1.5e-26	0.0254	0.0013	36	9.371	4	0.05247	302979	[KDELC2]
rs725158	1	22378280	a	t	0.1136	0.0107	1.798e-26	0.1688	0.0074	39.4	9.895	4	0.04223	302979	CELA3B--[]CDC42
rs17837951	1	22388872	t	c	0.1139	0.0107	1.809e-26	0.169	0.0076	38	9.679	4	0.04619	302979	[CDC42]
rs56319427	1	22396998	t	c	-0.1143	0.0108	2.287e-26	0.8308	0.0076	36.3	9.423	4	0.05136	302979	[CDC42]
rs3754496	1	22378880	a	c	0.1134	0.0107	2.295e-26	0.1688	0.0074	38.8	9.8	4	0.04393	302979	CELA3B--[]CDC42
rs584336	6	152616173	a	g	0.1003	0.0095	2.537e-26	0.2404	0.0134	0	2.537	4	0.638	302979	[SYNE1]
rs72665317	1	22367073	t	g	-0.1128	0.0108	1.088e-25	0.837	0.0071	53.8	12.998	4	0.01128	302979	CELA3B--[]--CDC42
rs7742927	6	152630180	a	g	0.1036	0.0099	1.302e-25	0.2152	0.0223	0	3.63	4	0.4584	302979	[SYNE1]
rs61889186	11	32367570	c	g	-0.1167	0.0112	1.389e-25	0.8457	0.0102	23.8	7.874	4	0.0963	302979	RCN1---[]--WT1
rs9479289	6	152629099	t	c	0.1034	0.0099	1.448e-25	0.2153	0.0225	0	3.543	4	0.4714	302979	[SYNE1]
rs10917130	1	22371065	t	g	-0.1125	0.0108	1.452e-25	0.837	0.0064	54	13.032	4	0.01112	302979	CELA3B--[]-CDC42
rs2057178	11	32364187	a	g	0.1163	0.0111	1.489e-25	0.1541	0.0102	21.1	7.606	4	0.1071	302979	RCN1---[]--WT1
rs11031733	11	32367362	c	g	0.1164	0.0112	1.982e-25	0.1541	0.0102	22.8	7.776	4	0.1001	302979	RCN1---[]--WT1
rs36019875	6	152627953	a	g	-0.1027	0.0099	2.84e-25	0.7844	0.0227	0	3.353	4	0.5005	302979	[SYNE1]
rs11031728	11	32363616	c	g	-0.1142	0.011	4.421e-25	0.8418	0.0107	34.1	9.109	4	0.05843	302979	RCN1---[]--WT1
rs11031731	11	32365430	a	g	0.1142	0.011	4.526e-25	0.158	0.0105	34.1	9.11	4	0.05841	302979	RCN1---[]--WT1
rs7106353	11	32351427	t	c	0.1146	0.0111	5.845e-25	0.1543	0.0105	26.5	8.165	4	0.08573	302979	RCN1---[]--WT1
rs5933120	23	131331592	a	g	-0.12	0.0116	6.724e-25	0.6898	0.0009	67.5	12.313	2	0.002119	76680	FRMD7--[]-RAP2C
rs10917128	1	22366102	t	c	-0.1115	0.0108	7.489e-25	0.8391	0.006	56.8	13.887	4	0.007666	302979	CELA3B--[]--CDC42
rs12392108	23	131314262	a	t	0.1201	0.0117	9.187e-25	0.3076	0.0006	68.8	12.821	2	0.001644	76680	FRMD7--[]--RAP2C
rs10835889	11	32370380	a	g	0.1144	0.0111	1.001e-24	0.1578	0.0106	34.3	9.134	4	0.05784	302979	RCN1---[]--WT1
rs12405695	1	22365689	t	c	0.111	0.0108	1.225e-24	0.1608	0.0062	50.8	12.187	4	0.01601	302979	CELA3B--[]--CDC42
rs5930555	23	131316606	t	c	-0.1192	0.0116	1.389e-24	0.6907	0.0009	68.1	12.535	2	0.001897	76680	FRMD7--[]--RAP2C
rs5933115	23	131315766	a	g	-0.1192	0.0116	1.415e-24	0.6907	0.0009	68	12.519	2	0.001912	76680	FRMD7--[]--RAP2C
rs2811702	23	131289551	a	c	-0.1192	0.0117	1.567e-24	0.6898	0.0011	67	12.12	2	0.002334	76680	FRMD7--[]--RAP2C
rs2747033	23	131297691	t	g	-0.1191	0.0117	1.571e-24	0.6898	0.0011	67.3	12.214	2	0.002227	76680	FRMD7--[]--RAP2C
rs2811700	23	131277694	a	g	-0.119	0.0117	1.758e-24	0.6898	0.0012	66.8	12.056	2	0.002411	76680	FRMD7--[]--RAP2C
rs7065789	23	131310296	t	c	-0.1189	0.0116	1.766e-24	0.69	0.0011	67.5	12.304	2	0.002129	76680	FRMD7--[]--RAP2C
rs5930554	23	131312089	t	c	-0.1188	0.0116	1.777e-24	0.69	0.001	67.5	12.315	2	0.002118	76680	FRMD7--[]--RAP2C
rs11031716	11	32346834	a	g	-0.1136	0.0111	1.851e-24	0.8461	0.0105	23.5	7.845	4	0.09742	302979	RCN1---[]--WT1
rs2811701	23	131281453	t	c	-0.1189	0.0117	1.907e-24	0.6899	0.0012	66.8	12.031	2	0.00244	76680	FRMD7--[]--RAP2C
rs2747022	23	131260872	t	c	-0.1187	0.0116	1.982e-24	0.6893	0.0009	67.3	12.223	2	0.002217	76680	[FRMD7]
rs2747023	23	131261078	a	g	0.1187	0.0116	1.982e-24	0.3108	0.0009	67.3	12.223	2	0.002217	76680	[FRMD7]
rs2747025	23	131266023	a	g	0.1187	0.0116	2.013e-24	0.3106	0.0009	67.1	12.166	2	0.002281	76680	FRMD7-[]--RAP2C
rs1884017	23	131254814	a	g	-0.1189	0.0117	2.301e-24	0.689	0.001	67	12.136	2	0.002316	76680	[FRMD7]
rs5933091	23	131278107	t	g	-0.1194	0.0117	2.387e-24	0.6909	0	68.3	12.609	2	0.001828	76680	FRMD7--[]--RAP2C
rs11828433	11	32346864	a	g	0.1131	0.0111	2.774e-24	0.1539	0.0105	21.3	7.621	4	0.1065	302979	RCN1---[]--WT1
rs5933079	23	131251326	t	c	0.1192	0.0117	3.075e-24	0.3068	0.0007	68.8	12.84	2	0.001629	76680	[FRMD7]
rs111992780	1	22361229	t	c	0.1096	0.0108	4.747e-24	0.1603	0.0069	53.4	12.871	4	0.01192	302979	CELA3B--[]--CDC42
rs61889187	11	32369603	a	t	0.1128	0.0112	5.347e-24	0.1555	0.0103	36.4	9.428	4	0.05125	302979	RCN1---[]--WT1
rs117706999	11	108406943	a	g	0.2701	0.0268	5.972e-24	0.0237	0.0014	21.9	6.404	3	0.09353	297616	[EXPH5]
rs72665313	1	22359839	t	c	-0.1095	0.0109	6.921e-24	0.8398	0.0068	53.2	12.818	4	0.0122	302979	CELA3B--[]--CDC42
rs61778045	1	22358595	a	g	0.1093	0.0109	9.455e-24	0.1605	0.0075	53.5	12.89	4	0.01183	302979	CELA3B--[]--CDC42
rs12285041	11	32343212	a	g	-0.112	0.0112	9.995e-24	0.8469	0.0105	15.5	7.099	4	0.1307	302979	RCN1---[]--WT1
rs12285028	11	32343164	a	g	-0.112	0.0112	1.005e-23	0.8469	0.0105	15.5	7.101	4	0.1306	302979	RCN1---[]--WT1
rs61778046	1	22358789	t	g	0.1091	0.0109	1.052e-23	0.1605	0.0076	53.7	12.953	4	0.01151	302979	CELA3B--[]--CDC42
rs79050195	1	22349386	t	c	0.1123	0.0113	1.913e-23	0.1585	0.0071	51	12.255	4	0.01555	302979	CELA3B--[]--CDC42
rs12027753	1	22358836	t	c	0.1085	0.0109	2.16e-23	0.1607	0.0078	50	12.009	4	0.01728	302979	CELA3B--[]--CDC42
rs189426461	11	108326327	a	g	0.3514	0.0353	2.208e-23	0.0139	0.0012	0	2.591	3	0.459	297616	[C11orf65]
rs2747030	23	131274770	a	g	-0.1179	0.0118	2.291e-23	0.7008	0.0022	65.6	11.616	2	0.003004	76680	FRMD7--[]--RAP2C
rs80173514	1	22354538	a	c	0.1092	0.011	2.503e-23	0.16	0.0074	52.6	12.65	4	0.01312	302979	CELA3B--[]--CDC42
rs2747027	23	131268092	t	g	-0.117	0.0118	3.35e-23	0.6987	0.0023	64.7	11.338	2	0.00345	76680	FRMD7-[]--RAP2C
rs11031714	11	32342023	a	g	0.1112	0.0112	3.706e-23	0.1507	0.0103	18.7	7.382	4	0.117	302979	RCN1---[]--WT1
rs7121219	11	32342517	a	g	0.1111	0.0112	3.879e-23	0.1505	0.0103	18.4	7.356	4	0.1182	302979	RCN1---[]--WT1
rs1987421	23	131328837	a	g	0.1183	0.0119	3.994e-23	0.2943	0.0002	66.6	11.989	2	0.002492	76680	FRMD7--[]-RAP2C
rs2999094	23	131268226	t	c	0.1167	0.0118	4.099e-23	0.3011	0.0023	64.6	11.286	2	0.003542	76680	FRMD7-[]--RAP2C
rs3768579	1	22353136	a	g	0.109	0.011	4.595e-23	0.1601	0.0073	50.1	12.019	4	0.01721	302979	CELA3B--[]--CDC42
rs61889173	11	32338246	t	c	0.1108	0.0112	5.567e-23	0.1505	0.0103	18.1	7.328	4	0.1195	302979	RCN1---[]--WT1
rs4988135	11	108205565	t	c	-0.3416	0.0346	5.711e-23	0.9861	0.0009	-61.7	3.092	3	0.3776	297616	[ATM]
rs61889172	11	32337087	t	c	0.1108	0.0112	5.828e-23	0.1505	0.0103	17.8	7.298	4	0.121	302979	RCN1---[]--WT1
rs1800056	11	108138003	t	c	-0.3414	0.0346	5.943e-23	0.9861	0.0008	-54.2	3.242	3	0.3557	297616	[ATM]
rs12404660	1	22458794	a	g	-0.1028	0.0104	7.538e-23	0.8165	0.0068	24.5	7.942	4	0.09371	302979	[WNT4]
rs6557208	6	152544484	t	c	0.0805	0.0082	7.647e-23	0.5196	0.0224	0	0.811	4	0.9369	302979	[SYNE1]
rs10917119	1	22348409	a	g	0.1112	0.0114	1.323e-22	0.158	0.0066	53.5	12.894	4	0.0118	302979	CELA3B--[]--CDC42
rs182609357	11	108274615	a	g	0.3445	0.0352	1.452e-22	0.0136	0.0009	-29	3.875	3	0.2753	297616	[C11orf65]
rs116855128	11	108014422	t	g	0.3437	0.0353	2.377e-22	0.0138	0.0008	0	2.213	3	0.5294	297616	[ACAT1]
rs13206045	6	152649967	c	g	0.1065	0.011	4.363e-22	0.1629	0.0198	0	1.956	4	0.7439	302979	[SYNE1]
rs13218956	6	152653137	t	c	0.1062	0.011	5.743e-22	0.1631	0.0197	0	2.137	4	0.7105	302979	[SYNE1]
rs11031724	11	32358913	a	g	-0.1013	0.0106	9.208e-22	0.825	0.0105	25.5	8.057	4	0.0895	302979	RCN1---[]--WT1
rs6928363	6	152546094	a	g	-0.0782	0.0082	9.644e-22	0.4845	0.0183	0	1.23	4	0.8732	302979	[SYNE1]
rs5930556	23	131336429	a	g	-0.113	0.0118	1.402e-21	0.7006	0.0002	69.9	13.3	2	0.001294	76680	FRMD7--[]RAP2C
rs12794718	11	107925909	t	c	0.3355	0.0353	2.196e-21	0.0141	0.0008	-28.2	3.9	3	0.2725	297616	[CUL5]
rs7127500	11	32356128	t	c	0.1002	0.0106	2.265e-21	0.1747	0.0104	26.3	8.145	4	0.0864	302979	RCN1---[]--WT1
rs72478520	1	22489567	t	c	0.1008	0.0106	2.35e-21	0.1772	0.0089	27.7	8.299	4	0.08122	302979	WNT4--[]---ZBTB40
rs61889170	11	32334541	t	c	-0.1074	0.0113	2.679e-21	0.8525	0.01	6.2	6.398	4	0.1713	302979	RCN1---[]--WT1
rs3920498	1	22492887	c	g	0.0981	0.0104	2.941e-21	0.1933	0.0069	37.8	9.645	4	0.04686	302979	WNT4--[]---ZBTB40
rs72709458	5	1283755	t	c	0.0983	0.0104	4.658e-21	0.2114	0.0073	24	7.898	4	0.09539	302979	[TERT]
rs2242652	5	1280028	a	g	0.1002	0.0108	1.673e-20	0.1949	0.0071	35.6	9.32	4	0.05358	302979	[TERT]
rs10069690	5	1279790	t	c	0.0882	0.0095	1.827e-20	0.26	0.0076	-1.3	5.925	4	0.2048	302979	[TERT]
rs56104760	1	22486029	a	g	-0.0982	0.0106	1.856e-20	0.8186	0.0106	-0.8	5.953	4	0.2027	302979	WNT4--[]---ZBTB40
rs7123725	11	32355336	t	g	0.0957	0.0104	2.749e-20	0.184	0.0116	0	3.815	4	0.4316	302979	RCN1---[]--WT1
rs12280757	11	32353264	a	g	0.0957	0.0104	3.212e-20	0.1837	0.0116	-49.7	4.008	4	0.4049	302979	RCN1---[]--WT1
rs36034326	11	107903818	a	g	-0.3153	0.0346	8.355e-20	0.9854	0.0007	0	2.256	3	0.5209	297616	[CUL5]
rs7122775	11	32367883	c	g	0.0919	0.0101	1.294e-19	0.1991	0.0116	-46	4.11	4	0.3913	302979	RCN1---[]--WT1
rs12278882	11	32352400	c	g	-0.093	0.0103	1.603e-19	0.8111	0.012	-32.9	4.516	4	0.3406	302979	RCN1---[]--WT1
rs10835888	11	32367337	a	t	0.0917	0.0101	1.619e-19	0.1989	0.0116	-49.3	4.019	4	0.4035	302979	RCN1---[]--WT1
rs5933134	23	131399894	a	g	-0.1097	0.0122	1.788e-19	0.7184	0.0017	65.4	11.558	2	0.003092	76680	RAP2C--[]---MBNL3
rs11031729	11	32365066	t	c	-0.0906	0.0101	2.084e-19	0.797	0.012	-17.8	5.092	4	0.2779	302979	RCN1---[]--WT1
rs5933128	23	131376560	a	g	0.1075	0.0119	2.258e-19	0.2935	0.0025	64.1	11.139	2	0.003812	76680	RAP2C--[]---MBNL3
rs35417544	2	11680403	t	c	0.0812	0.009	2.319e-19	0.7058	0.0119	0	2.965	4	0.5637	302979	[GREB1]
rs3765350	1	22447316	a	g	-0.0889	0.0099	2.388e-19	0.7869	0.0086	0.4	6.022	4	0.1975	302979	[WNT4]
rs10929754	2	11683074	t	g	-0.0811	0.009	2.533e-19	0.293	0.012	0	2.989	4	0.5597	302979	[GREB1]
rs10835887	11	32367326	a	g	-0.0905	0.0101	2.636e-19	0.7971	0.012	-18.6	5.058	4	0.2814	302979	RCN1---[]--WT1
rs10737462	1	22444975	t	c	0.0887	0.0099	2.811e-19	0.2131	0.0085	0.6	6.039	4	0.1963	302979	[WNT4]
rs35569312	6	152664539	t	c	0.1085	0.0121	3.094e-19	0.1333	0.0257	-16.8	5.138	4	0.2735	302979	[SYNE1]
rs7519889	1	22472506	a	g	0.0912	0.0102	3.555e-19	0.2011	0.0117	29.7	8.533	4	0.07389	302979	WNT4-[]---ZBTB40
rs4669746	2	11682018	a	g	0.0807	0.009	3.695e-19	0.707	0.0119	0	3.087	4	0.5433	302979	[GREB1]
rs11755383	6	152661172	t	c	-0.1048	0.0117	3.846e-19	0.8584	0.023	0	1.772	4	0.7776	302979	[SYNE1]
rs5933147	23	131472478	c	g	-0.1075	0.012	3.991e-19	0.7163	0.0022	55	8.894	2	0.01171	76680	RAP2C---[]--MBNL3
rs6529540	23	131444693	a	c	-0.1074	0.012	4.175e-19	0.7165	0.0022	56.3	9.156	2	0.01027	76680	RAP2C--[]--MBNL3
rs13196107	6	152660082	a	g	0.099	0.0111	4.253e-19	0.1616	0.0223	0	2.746	4	0.6011	302979	[SYNE1]
rs5975324	23	131358798	t	c	-0.1071	0.012	4.526e-19	0.7111	0.0013	63.8	11.054	2	0.003978	76680	RAP2C-[]---MBNL3
rs6529533	23	131423112	c	g	0.1083	0.0121	4.57e-19	0.2855	0.0022	63.9	11.091	2	0.003904	76680	RAP2C--[]--MBNL3
rs11031691	11	32306208	a	c	0.1088	0.0122	4.644e-19	0.1246	0.0081	3.1	6.192	4	0.1853	302979	RCN1---[]---WT1
rs1052998	23	131503750	a	c	-0.107	0.012	5.084e-19	0.7165	0.0023	56.6	9.214	2	0.009982	76680	[MBNL3]
rs13021546	2	11681043	t	g	0.0808	0.0091	5.285e-19	0.7129	0.0111	0	3.543	4	0.4713	302979	[GREB1]
rs150354175	23	131419218	t	g	0.1076	0.0121	5.367e-19	0.2878	0.0005	63.2	10.861	2	0.004382	76680	RAP2C--[]--MBNL3
rs5977691	23	131505260	t	c	0.1069	0.012	5.396e-19	0.2839	0.0022	56.7	9.244	2	0.009834	76680	[MBNL3]
rs6529535	23	131423906	t	c	0.108	0.0121	5.476e-19	0.2851	0.002	63.9	11.074	2	0.003939	76680	RAP2C--[]--MBNL3
rs7568108	2	11683324	a	g	0.0809	0.0091	5.48e-19	0.7143	0.011	0	3.557	4	0.4692	302979	[GREB1]
rs6637959	23	131355293	t	c	0.1069	0.012	5.491e-19	0.2888	0.0013	63.4	10.941	2	0.00421	76680	RAP2C-[]---MBNL3
rs5933151	23	131516423	t	c	-0.1068	0.012	5.552e-19	0.7135	0.0009	57.1	9.322	2	0.009457	76680	[MBNL3]
rs12994182	2	11683898	a	c	0.081	0.0091	5.615e-19	0.714	0.0112	0	3.715	4	0.4459	302979	[GREB1]
rs1865574	2	11681438	a	g	-0.0807	0.0091	5.616e-19	0.2848	0.0109	0	3.525	4	0.4741	302979	[GREB1]
rs5977682	23	131435726	c	g	0.1069	0.012	5.639e-19	0.2918	0.0017	62.3	10.617	2	0.004949	76680	RAP2C--[]--MBNL3
rs6634878	23	131371730	a	g	0.1064	0.012	5.639e-19	0.2911	0.0016	63.1	10.837	2	0.004433	76680	RAP2C--[]---MBNL3
rs5933126	23	131364381	c	g	0.1064	0.012	5.783e-19	0.2908	0.0016	63	10.799	2	0.004518	76680	RAP2C--[]---MBNL3
rs3736748	23	131518737	t	c	0.1067	0.012	5.881e-19	0.2844	0.0019	56.9	9.285	2	0.009635	76680	[MBNL3]
rs4669747	2	11684315	t	c	0.081	0.0091	5.889e-19	0.7137	0.0113	0	3.877	4	0.4229	302979	[GREB1]
rs12620490	2	11682796	a	t	-0.0807	0.0091	6.477e-19	0.2859	0.011	0	3.672	4	0.4522	302979	[GREB1]
rs6637966	23	131371933	t	g	0.1062	0.012	6.506e-19	0.291	0.0016	62.6	10.699	2	0.004751	76680	RAP2C--[]---MBNL3
rs11756362	6	152659814	a	c	-0.1038	0.0117	6.551e-19	0.8579	0.0229	0	1.699	4	0.7909	302979	[SYNE1]
rs5977661	23	131365263	t	c	0.1062	0.012	6.614e-19	0.2908	0.0016	62.5	10.661	2	0.004842	76680	RAP2C--[]---MBNL3
rs7609384	2	11683631	a	g	-0.0808	0.0091	6.672e-19	0.2861	0.0111	0	3.624	4	0.4592	302979	[GREB1]
rs5930559	23	131369944	t	c	-0.1062	0.012	6.701e-19	0.7091	0.0016	62.6	10.697	2	0.004755	76680	RAP2C--[]---MBNL3
rs7558961	2	11683450	t	c	-0.0807	0.0091	6.721e-19	0.2859	0.0111	0	3.572	4	0.467	302979	[GREB1]
rs1005488	23	131390980	t	c	0.1058	0.0119	6.733e-19	0.2909	0.0021	62.6	10.686	2	0.004782	76680	RAP2C--[]---MBNL3
rs5975325	23	131365455	a	g	-0.1062	0.012	6.884e-19	0.7092	0.0016	62.5	10.679	2	0.004799	76680	RAP2C--[]---MBNL3
rs6529523	23	131382046	c	g	-0.1059	0.0119	7.005e-19	0.7086	0.0017	63.1	10.854	2	0.004396	76680	RAP2C--[]---MBNL3
rs4668730	2	11684405	t	c	-0.0809	0.0091	7.052e-19	0.2864	0.0113	0	3.952	4	0.4126	302979	[GREB1]
rs111559044	11	108254454	c	g	0.1777	0.02	7.204e-19	0.0467	0.0034	-33.1	4.509	4	0.3414	302979	[C11orf65]
rs1408461	6	152539054	a	c	0.0746	0.0084	7.289e-19	0.5761	0.0286	0	2.197	4	0.6996	302979	[SYNE1]
rs71575926	6	152660451	a	g	0.1037	0.0117	7.587e-19	0.1419	0.023	0	1.684	4	0.7936	302979	[SYNE1]
rs5977676	23	131424676	a	g	0.1061	0.012	7.614e-19	0.2924	0.0019	60.1	10.026	2	0.006651	76680	RAP2C--[]--MBNL3
rs7568223	2	11683423	t	g	0.0805	0.0091	7.701e-19	0.714	0.0111	0	3.597	4	0.4633	302979	[GREB1]
rs6637958	23	131355114	t	c	-0.106	0.012	7.757e-19	0.7096	0.0015	62.5	10.654	2	0.004859	76680	RAP2C-[]---MBNL3
rs6529525	23	131383072	t	g	0.1059	0.0119	7.804e-19	0.2909	0.0014	63.3	10.913	2	0.004268	76680	RAP2C--[]---MBNL3
rs5977670	23	131400733	a	t	-0.1057	0.0119	8.238e-19	0.7082	0.0019	63.2	10.857	2	0.004389	76680	RAP2C--[]---MBNL3
rs28385620	6	152658374	a	g	-0.1033	0.0117	8.243e-19	0.8569	0.023	0	1.453	4	0.8349	302979	[SYNE1]
rs5977671	23	131400807	a	g	0.1057	0.0119	8.28e-19	0.2918	0.0019	63.1	10.85	2	0.004405	76680	RAP2C--[]---MBNL3
rs4145246	23	131403816	a	g	-0.106	0.012	8.463e-19	0.7096	0.002	62.5	10.658	2	0.00485	76680	RAP2C--[]--MBNL3
rs138420351	17	7700063	t	c	0.3524	0.0398	8.474e-19	0.0159	0.0067	77	26.056	4	3.084e-05	302979	[DNAH2]
rs5977677	23	131427330	a	g	-0.1059	0.012	8.487e-19	0.7073	0.002	61.1	10.275	2	0.005874	76680	RAP2C--[]--MBNL3
rs5977678	23	131427839	a	g	-0.1059	0.012	8.517e-19	0.7073	0.002	61.1	10.272	2	0.005881	76680	RAP2C--[]--MBNL3
rs5977668	23	131397314	a	g	0.1055	0.0119	8.553e-19	0.2917	0.0019	63.5	10.95	2	0.004191	76680	RAP2C--[]---MBNL3
rs2207548	11	32368744	a	c	0.0733	0.0083	8.589e-19	0.414	0.0137	39.5	9.921	4	0.04177	302979	RCN1---[]--WT1
rs149062943	23	131380570	t	c	0.1061	0.012	8.639e-19	0.2879	0.002	62.7	10.725	2	0.00469	76680	RAP2C--[]---MBNL3
rs5977665	23	131388487	a	g	-0.1055	0.0119	8.657e-19	0.7085	0.0018	63.6	10.997	2	0.004094	76680	RAP2C--[]---MBNL3
rs5975326	23	131388718	a	t	-0.1055	0.0119	8.69e-19	0.7085	0.0018	63.7	11.004	2	0.004078	76680	RAP2C--[]---MBNL3
rs5933138	23	131418317	a	c	-0.1058	0.012	8.856e-19	0.7079	0.002	61.6	10.421	2	0.00546	76680	RAP2C--[]--MBNL3
rs5933132	23	131396512	a	g	0.1057	0.012	8.899e-19	0.2903	0.002	63.1	10.836	2	0.004437	76680	RAP2C--[]---MBNL3
rs1408462	6	152539181	t	c	-0.0742	0.0084	9.137e-19	0.4234	0.0286	0	2.075	4	0.722	302979	[SYNE1]
rs5977667	23	131396066	a	g	0.1054	0.0119	9.806e-19	0.2916	0.0019	63	10.816	2	0.004481	76680	RAP2C--[]---MBNL3
rs6529534	23	131423744	t	c	-0.1057	0.012	1.012e-18	0.7075	0.0019	60.9	10.228	2	0.006013	76680	RAP2C--[]--MBNL3
rs5933141	23	131428847	a	g	-0.1057	0.012	1.021e-18	0.7073	0.002	61.7	10.445	2	0.005394	76680	RAP2C--[]--MBNL3
rs10223515	6	152669117	a	g	0.1066	0.0121	1.034e-18	0.134	0.0255	-12.1	5.351	4	0.2532	302979	[SYNE1]
rs5977683	23	131436781	a	g	-0.1054	0.0119	1.044e-18	0.7059	0.0018	60.3	10.072	2	0.006501	76680	RAP2C--[]--MBNL3
rs5977684	23	131439698	c	g	-0.1053	0.0119	1.058e-18	0.7058	0.0018	60.2	10.052	2	0.006564	76680	RAP2C--[]--MBNL3
rs12623299	2	11685558	a	g	-0.0795	0.009	1.176e-18	0.2966	0.0119	-5.9	5.663	4	0.2257	302979	[GREB1]
rs5933139	23	131418786	a	g	0.107	0.0121	1.202e-18	0.2845	0.0007	63.1	10.851	2	0.004403	76680	RAP2C--[]--MBNL3
rs12410251	1	22482629	t	g	0.0908	0.0103	1.554e-18	0.1977	0.0157	-16.2	5.162	4	0.2711	302979	WNT4--[]---ZBTB40
rs2131371	12	46796522	a	c	-0.0774	0.0088	1.619e-18	0.3054	0.0076	49.6	11.904	4	0.01808	302979	SLC38A2--[]---SLC38A4
rs5933136	23	131403506	a	g	-0.1052	0.012	1.856e-18	0.7115	0.0021	62.7	10.732	2	0.004672	76680	RAP2C--[]--MBNL3
rs78142456	11	108431166	t	c	0.3093	0.0354	2.372e-18	0.0135	0.0009	0	2.134	3	0.545	297616	[EXPH5]
rs6582643	12	46793227	t	c	-0.077	0.0088	2.384e-18	0.3072	0.0087	50.1	12.032	4	0.01711	302979	SLC38A2--[]---SLC38A4
rs4427617	12	46794502	a	g	-0.0769	0.0088	2.454e-18	0.3061	0.007	49.9	11.978	4	0.01751	302979	SLC38A2--[]---SLC38A4
rs12042083	1	22472732	a	g	0.0876	0.01	2.779e-18	0.2054	0.0096	25.7	8.071	4	0.08903	302979	WNT4-[]---ZBTB40
rs1472178	12	46804175	t	c	-0.0767	0.0088	2.803e-18	0.306	0.0071	47.2	11.359	4	0.02282	302979	SLC38A2--[]---SLC38A4
rs7062399	23	131267528	c	g	-0.1155	0.0133	2.91e-18	0.7816	0.0025	60.6	10.163	2	0.00621	76680	FRMD7-[]--RAP2C
rs9397493	6	152542868	t	g	-0.0717	0.0082	3.012e-18	0.422	0.0287	0	2.597	4	0.6273	302979	[SYNE1]
rs5930548	23	131244684	t	g	-0.1023	0.0118	3.564e-18	0.6947	0.0003	32.7	5.943	2	0.05124	76680	[FRMD7]
rs2207549	11	32368457	a	t	-0.0714	0.0082	3.575e-18	0.5622	0.0164	28.1	8.35	4	0.07956	302979	RCN1---[]--WT1
rs4768709	12	46805765	a	g	-0.0765	0.0088	3.892e-18	0.3035	0.0081	46	11.101	4	0.02545	302979	SLC38A2--[]---SLC38A4
rs742994	11	32333377	t	c	-0.0948	0.0109	4.657e-18	0.839	0.0109	0.4	6.023	4	0.1974	302979	RCN1---[]--WT1
rs5930547	23	131235754	a	g	-0.1021	0.0118	4.689e-18	0.6956	0.0008	35.3	6.179	2	0.04552	76680	[FRMD7]
rs5933080	23	131253361	t	c	-0.1092	0.0126	4.72e-18	0.7553	0.0005	52.6	8.447	2	0.01465	76680	[FRMD7]
rs7312259	12	46791534	t	c	-0.0762	0.0088	4.77e-18	0.3062	0.007	50.8	12.207	4	0.01588	302979	SLC38A2--[]---SLC38A4
rs143453492	23	131272676	t	g	0.109	0.0126	4.797e-18	0.2448	0.0005	50.5	8.084	2	0.01756	76680	FRMD7--[]--RAP2C
rs62323682	4	54550174	t	c	-0.1411	0.0163	4.921e-18	0.9305	0.004	-23.7	4.851	4	0.3029	302979	LNX1--[]---CHIC2
rs10767930	11	32361685	t	c	-0.086	0.0099	5.024e-18	0.7912	0.0112	-49.1	4.024	4	0.4028	302979	RCN1---[]--WT1
rs11031726	11	32360852	a	g	-0.086	0.0099	5.109e-18	0.7912	0.0113	-42.1	4.222	4	0.3768	302979	RCN1---[]--WT1
rs742995	11	32333113	a	t	-0.0947	0.0109	5.115e-18	0.839	0.0109	0.6	6.036	4	0.1965	302979	RCN1---[]--WT1
rs10767931	11	32361797	a	g	-0.0859	0.0099	5.228e-18	0.791	0.0113	-46.6	4.093	4	0.3936	302979	RCN1---[]--WT1
rs12099669	12	46783653	a	g	0.0759	0.0088	5.235e-18	0.6908	0.0068	55.4	13.453	4	0.009261	302979	SLC38A2--[]---SLC38A4
rs5933100	23	131295854	t	g	-0.109	0.0126	5.277e-18	0.7561	0.0003	53.7	8.634	2	0.01334	76680	FRMD7--[]--RAP2C
rs5933084	23	131262603	c	g	-0.1086	0.0126	5.514e-18	0.755	0.0006	52	8.337	2	0.01547	76680	FRMD7[]--RAP2C
rs7880476	23	131260276	t	c	-0.1086	0.0126	5.525e-18	0.7549	0.0006	52.1	8.347	2	0.0154	76680	[FRMD7]
rs5933075	23	131236215	c	g	0.1019	0.0118	5.566e-18	0.3086	0.0009	34.6	6.12	2	0.04689	76680	[FRMD7]
rs28606425	23	131260015	a	g	-0.1086	0.0126	5.603e-18	0.7549	0.0006	52.1	8.352	2	0.01536	76680	[FRMD7]
rs5933101	23	131295984	a	c	-0.1089	0.0126	5.668e-18	0.7542	0.0004	53.5	8.594	2	0.01361	76680	FRMD7--[]--RAP2C
rs5933082	23	131255715	t	c	0.1088	0.0126	5.692e-18	0.245	0.0005	52.3	8.381	2	0.01514	76680	[FRMD7]
rs60190363	23	131256260	t	c	-0.1087	0.0126	5.784e-18	0.755	0.0005	52.3	8.38	2	0.01514	76680	[FRMD7]
rs5933069	23	131229733	t	c	-0.1018	0.0118	5.965e-18	0.6959	0.0009	36.9	6.342	2	0.04197	76680	[FRMD7]
rs113340042	23	131380485	a	g	-0.1045	0.0121	6.07e-18	0.7175	0.0028	61	10.245	2	0.005962	76680	RAP2C--[]---MBNL3
rs1125909	12	46786394	a	g	0.0757	0.0088	6.346e-18	0.6907	0.0069	54.9	13.304	4	0.009882	302979	SLC38A2--[]---SLC38A4
rs5933065	23	131227153	a	c	-0.1016	0.0118	6.43e-18	0.696	0.0009	37.6	6.412	2	0.04052	76680	[FRMD7]
rs4768119	12	46807902	a	g	0.0759	0.0088	6.832e-18	0.6968	0.0078	43.9	10.703	4	0.03012	302979	SLC38A2--[]---SLC38A4
rs5930553	23	131299094	t	g	0.1083	0.0126	6.884e-18	0.2448	0.0003	51.9	8.321	2	0.0156	76680	FRMD7--[]--RAP2C
rs7968897	12	46813824	a	t	0.076	0.0088	6.953e-18	0.6968	0.0079	44	10.716	4	0.02995	302979	SLC38A2--[]---SLC38A4
rs5933106	23	131302596	a	t	0.1075	0.0125	6.978e-18	0.2466	0.001	50.7	8.114	2	0.0173	76680	FRMD7--[]--RAP2C
rs5933089	23	131272997	t	c	-0.1083	0.0126	7.031e-18	0.755	0.0005	51.6	8.269	2	0.01601	76680	FRMD7--[]--RAP2C
rs5933102	23	131296157	c	g	0.1083	0.0126	7.107e-18	0.2449	0.0004	52.1	8.354	2	0.01535	76680	FRMD7--[]--RAP2C
rs6582646	12	46813857	a	t	0.076	0.0088	7.159e-18	0.6968	0.0079	44	10.707	4	0.03007	302979	SLC38A2--[]---SLC38A4
rs5933104	23	131300857	t	c	-0.1083	0.0126	7.274e-18	0.7552	0.0003	52.2	8.367	2	0.01525	76680	FRMD7--[]--RAP2C
rs5933096	23	131288474	c	g	0.1083	0.0126	7.284e-18	0.2449	0.0004	52	8.329	2	0.01554	76680	FRMD7--[]--RAP2C
rs5933095	23	131288174	a	g	0.1083	0.0126	7.295e-18	0.2449	0.0004	52	8.327	2	0.01556	76680	FRMD7--[]--RAP2C
rs5933093	23	131285973	a	g	0.1083	0.0126	7.417e-18	0.2448	0.0003	51.5	8.246	2	0.0162	76680	FRMD7--[]--RAP2C
rs7488450	12	46821038	t	c	-0.0759	0.0088	7.575e-18	0.3033	0.0078	45.1	10.925	4	0.02742	302979	SLC38A2--[]---SLC38A4
rs5933094	23	131287344	a	c	0.1082	0.0126	7.649e-18	0.2448	0.0003	51.8	8.302	2	0.01575	76680	FRMD7--[]--RAP2C
rs7877811	23	131286527	t	c	0.1082	0.0126	7.692e-18	0.2448	0.0003	51.8	8.3	2	0.01577	76680	FRMD7--[]--RAP2C
rs1472179	12	46810514	t	c	-0.0758	0.0088	7.705e-18	0.3033	0.0078	44.8	10.861	4	0.02817	302979	SLC38A2--[]---SLC38A4
rs4258438	12	46809126	a	g	0.0758	0.0088	7.716e-18	0.6985	0.0068	43.9	10.693	4	0.03024	302979	SLC38A2--[]---SLC38A4
rs57793360	23	131285317	c	g	-0.1082	0.0126	7.864e-18	0.7552	0.0003	51.7	8.277	2	0.01595	76680	FRMD7--[]--RAP2C
rs62323680	4	54546192	a	g	0.1388	0.0161	7.874e-18	0.0685	0.0035	-36.2	4.405	4	0.354	302979	LNX1--[]---CHIC2
rs11183479	12	46824164	t	c	-0.0759	0.0088	7.921e-18	0.3033	0.0078	45.5	11.007	4	0.02649	302979	SLC38A2--[]---SLC38A4
rs1022625	11	32332020	a	g	-0.0941	0.0109	7.979e-18	0.839	0.0109	0.8	6.047	4	0.1956	302979	RCN1---[]--WT1
rs5933112	23	131308589	t	c	0.1072	0.0125	8e-18	0.2467	0.0009	51.3	8.217	2	0.01643	76680	FRMD7--[]--RAP2C
rs7116279	11	32318295	a	c	0.0963	0.0112	8.048e-18	0.1514	0.0103	31	8.691	4	0.06931	302979	RCN1---[]--WT1
rs5933114	23	131311383	a	c	0.1071	0.0125	8.089e-18	0.2467	0.0009	51.4	8.227	2	0.01635	76680	FRMD7--[]--RAP2C
rs5977705	23	131565108	t	c	-0.1022	0.0119	8.093e-18	0.7118	0.0021	54.9	8.877	2	0.01182	76680	[MBNL3]
rs7066672	23	131319808	c	g	-0.1071	0.0125	8.175e-18	0.7534	0.0009	50.6	8.101	2	0.01741	76680	FRMD7--[]--RAP2C
rs10880969	12	46827023	t	c	-0.0759	0.0088	8.292e-18	0.3033	0.0078	45.8	11.067	4	0.02582	302979	SLC38A2--[]---SLC38A4
rs62323676	4	54539424	t	c	0.1386	0.0161	8.458e-18	0.0682	0.0036	-35.3	4.435	4	0.3503	302979	LNX1--[]---CHIC2
rs5933092	23	131281283	t	g	0.108	0.0126	8.464e-18	0.2445	0.0002	51.5	8.252	2	0.01615	76680	FRMD7--[]--RAP2C
rs5977643	23	131283026	t	g	-0.1084	0.0126	8.681e-18	0.7552	0.0003	51.2	8.192	2	0.01664	76680	FRMD7--[]--RAP2C
rs62323677	4	54540498	t	c	-0.1385	0.0161	8.734e-18	0.9318	0.0036	-34.6	4.458	4	0.3475	302979	LNX1--[]---CHIC2
rs5933109	23	131305766	a	g	0.1071	0.0125	8.808e-18	0.2463	0.0012	52	8.329	2	0.01554	76680	FRMD7--[]--RAP2C
rs62323679	4	54543809	t	c	-0.1385	0.0161	8.858e-18	0.9316	0.0036	-32.9	4.516	4	0.3406	302979	LNX1--[]---CHIC2
rs7928458	11	32328064	t	c	0.0939	0.0109	8.9e-18	0.161	0.0109	5	6.316	4	0.1767	302979	RCN1---[]--WT1
rs62323681	4	54548347	a	g	-0.139	0.0162	8.966e-18	0.9315	0.0034	-40.1	4.282	4	0.3692	302979	LNX1--[]---CHIC2
rs62323675	4	54538873	a	c	0.1384	0.0161	9.072e-18	0.0682	0.0036	-35.7	4.421	4	0.352	302979	LNX1--[]---CHIC2
rs12466575	2	11663420	t	c	0.0787	0.0092	9.17e-18	0.7293	0.0057	0	2.992	4	0.5592	302979	E2F6--[]--GREB1
rs5933117	23	131321402	a	g	0.1068	0.0125	9.366e-18	0.2466	0.0009	51.5	8.256	2	0.01612	76680	FRMD7--[]--RAP2C
rs73250977	4	54512721	t	g	-0.1381	0.0161	9.421e-18	0.9316	0.0035	-39.7	4.296	4	0.3674	302979	LNX1--[]---CHIC2
rs5933118	23	131321571	a	g	-0.1068	0.0125	9.467e-18	0.7539	0.0011	51.6	8.263	2	0.01606	76680	FRMD7--[]--RAP2C
rs4606223	23	131567847	t	c	-0.1019	0.0119	9.482e-18	0.7119	0.002	54.9	8.861	2	0.01191	76680	[MBNL3]
rs62323674	4	54537769	t	c	0.1383	0.0161	9.578e-18	0.0681	0.0036	-37.1	4.376	4	0.3575	302979	LNX1--[]---CHIC2
rs10488685	11	32328926	t	c	0.0939	0.0109	9.781e-18	0.1609	0.0109	3.6	6.222	4	0.1832	302979	RCN1---[]--WT1
rs144444583	6	152684585	t	c	-0.1043	0.0122	9.844e-18	0.8638	0.0263	-29	4.653	4	0.3248	302979	[SYNE1]
rs12314541	12	46794766	t	c	-0.0753	0.0088	9.944e-18	0.3078	0.0072	50.6	12.139	4	0.01635	302979	SLC38A2--[]---SLC38A4
rs3936214	12	46825812	t	c	-0.0758	0.0088	1e-17	0.3041	0.0085	45.4	10.995	4	0.02662	302979	SLC38A2--[]---SLC38A4
rs5933156	23	131576714	a	c	0.1016	0.0119	1.001e-17	0.2867	0.0026	56.1	9.115	2	0.01049	76680	MBNL3-[]---HS6ST2
rs2408498	12	46796900	a	g	0.0753	0.0088	1.013e-17	0.6922	0.0072	49.9	11.983	4	0.01748	302979	SLC38A2--[]---SLC38A4
rs7489242	12	46828631	a	g	-0.0757	0.0088	1.027e-17	0.3034	0.0079	46.7	11.26	4	0.02379	302979	SLC38A2--[]---SLC38A4
rs12789861	11	32360222	t	c	-0.0704	0.0082	1.032e-17	0.5588	0.0175	8.4	6.549	4	0.1617	302979	RCN1---[]--WT1
rs10835883	11	32328565	t	c	0.0938	0.0109	1.056e-17	0.1609	0.0109	3.6	6.226	4	0.1829	302979	RCN1---[]--WT1
rs61134276	23	131323852	t	g	0.1066	0.0125	1.087e-17	0.2474	0.0009	49.5	7.92	2	0.01907	76680	FRMD7--[]--RAP2C
rs6927162	6	152558623	a	t	-0.0703	0.0082	1.104e-17	0.4275	0.0208	0	2.651	4	0.6177	302979	[SYNE1]
rs10929757	2	11702661	a	c	-0.0709	0.0083	1.109e-17	0.42	0.0115	0	3.199	4	0.5251	302979	[GREB1]
rs10748448	12	46803338	t	c	0.0751	0.0088	1.224e-17	0.6924	0.0071	48.2	11.591	4	0.02067	302979	SLC38A2--[]---SLC38A4
rs5977623	23	131212512	a	g	-0.1005	0.0118	1.228e-17	0.6959	0.0017	44.4	7.188	2	0.02749	76680	[FRMD7]
rs3764771	23	131211235	a	t	0.1004	0.0117	1.243e-17	0.3043	0.0015	44.4	7.191	2	0.02745	76680	[FRMD7]
rs35850753	17	7578671	t	c	0.2529	0.0296	1.281e-17	0.0197	0.0011	68.1	18.791	4	0.0008637	302979	[TP53]
rs55843256	4	54523173	t	c	0.1374	0.0161	1.295e-17	0.0683	0.0036	-34.8	4.451	4	0.3484	302979	LNX1--[]---CHIC2
rs11183478	12	46824066	a	g	0.0754	0.0088	1.3e-17	0.6962	0.0075	45	10.916	4	0.02753	302979	SLC38A2--[]---SLC38A4
rs5933063	23	131214766	t	c	-0.1007	0.0118	1.313e-17	0.6971	0.0013	43.8	7.115	2	0.02851	76680	[FRMD7]
rs11183483	12	46826481	a	g	0.0753	0.0088	1.345e-17	0.6961	0.0075	45.3	10.96	4	0.02702	302979	SLC38A2--[]---SLC38A4
rs4072304	12	46826187	a	g	-0.0753	0.0088	1.346e-17	0.3038	0.0075	45.2	10.952	4	0.0271	302979	SLC38A2--[]---SLC38A4
rs2220727	12	46805069	a	g	0.0751	0.0088	1.359e-17	0.6948	0.0084	47.3	11.393	4	0.02249	302979	SLC38A2--[]---SLC38A4
rs9669404	12	46798963	a	g	0.075	0.0088	1.375e-17	0.6924	0.0073	49.4	11.863	4	0.0184	302979	SLC38A2--[]---SLC38A4
rs6582645	12	46805144	t	c	0.0751	0.0088	1.396e-17	0.6947	0.0084	47.1	11.349	4	0.02291	302979	SLC38A2--[]---SLC38A4
rs7485599	12	46830479	a	g	-0.0752	0.0088	1.4e-17	0.305	0.0076	47.3	11.384	4	0.02257	302979	SLC38A2--[]---SLC38A4
rs4768716	12	46831158	a	g	-0.0752	0.0088	1.431e-17	0.3051	0.0077	47.4	11.403	4	0.02239	302979	SLC38A2--[]---SLC38A4
rs4768122	12	46832334	a	g	-0.0752	0.0088	1.458e-17	0.305	0.0076	47.6	11.447	4	0.02197	302979	SLC38A2--[]---SLC38A4
rs73250980	4	54541575	a	c	0.1353	0.0159	1.488e-17	0.0719	0.0036	0	3.331	4	0.504	302979	LNX1--[]---CHIC2
rs12832777	12	46831129	t	c	-0.0751	0.0088	1.566e-17	0.3052	0.0077	48.2	11.582	4	0.02075	302979	SLC38A2--[]---SLC38A4
rs10803739	2	11667627	a	g	0.078	0.0092	1.61e-17	0.7311	0.0049	0	2.84	4	0.585	302979	E2F6--[]-GREB1
rs4669743	2	11662178	t	c	0.0784	0.0092	1.901e-17	0.7286	0.006	0	2.97	4	0.5628	302979	E2F6--[]--GREB1
rs4768719	12	46840838	a	g	-0.0749	0.0088	1.995e-17	0.3052	0.0078	48.6	11.672	4	0.01996	302979	SLC38A2--[]---SLC38A4
rs2897951	12	46809206	a	g	0.0747	0.0088	2.085e-17	0.695	0.0079	45.1	10.929	4	0.02738	302979	SLC38A2--[]---SLC38A4
rs4768123	12	46852093	a	g	0.0746	0.0088	2.315e-17	0.6948	0.0077	49.9	11.978	4	0.01752	302979	SLC38A2--[]---SLC38A4
rs4768118	12	46784744	t	c	-0.0742	0.0088	2.384e-17	0.3108	0.007	56.1	13.657	4	0.008474	302979	SLC38A2--[]---SLC38A4
rs7582396	2	11664349	t	c	0.0773	0.0091	2.416e-17	0.7301	0.0055	0	2.856	4	0.5822	302979	E2F6--[]-GREB1
rs7515106	1	22473410	t	c	-0.084	0.0099	2.511e-17	0.7894	0.009	23.9	7.879	4	0.0961	302979	WNT4-[]---ZBTB40
rs10785628	12	46854676	t	g	-0.0745	0.0088	2.536e-17	0.305	0.0076	50.2	12.057	4	0.01693	302979	SLC38A2--[]---SLC38A4
rs9971879	12	46806773	t	c	-0.0745	0.0088	2.607e-17	0.3048	0.008	44.7	10.857	4	0.02822	302979	SLC38A2--[]---SLC38A4
rs4768710	12	46808104	a	g	0.0744	0.0088	2.658e-17	0.6951	0.0081	44.8	10.865	4	0.02812	302979	SLC38A2--[]---SLC38A4
rs4768712	12	46811521	t	c	-0.0744	0.0088	2.69e-17	0.3049	0.0081	44.9	10.881	4	0.02793	302979	SLC38A2--[]---SLC38A4
rs10880967	12	46812023	t	c	-0.0744	0.0088	2.699e-17	0.3049	0.0081	44.8	10.867	4	0.0281	302979	SLC38A2--[]---SLC38A4
rs1492895	12	46808755	t	c	0.0744	0.0088	2.702e-17	0.6951	0.0081	44.8	10.868	4	0.02809	302979	SLC38A2--[]---SLC38A4
rs4864806	4	54500538	a	g	0.1344	0.0159	2.843e-17	0.0706	0.0045	-15.4	5.198	4	0.2676	302979	LNX1--[]---CHIC2
rs10880971	12	46839498	a	g	0.0745	0.0088	2.937e-17	0.6943	0.0074	47.5	11.43	4	0.02214	302979	SLC38A2--[]---SLC38A4
rs11183488	12	46841836	a	g	-0.0745	0.0088	2.985e-17	0.3055	0.0073	48.3	11.596	4	0.02062	302979	SLC38A2--[]---SLC38A4
rs10467214	12	46841210	a	g	-0.0745	0.0088	2.991e-17	0.3056	0.0074	47.7	11.468	4	0.02178	302979	SLC38A2--[]---SLC38A4
rs4768713	12	46814047	a	g	-0.0744	0.0088	3.049e-17	0.305	0.0082	45.1	10.928	4	0.02738	302979	SLC38A2--[]---SLC38A4
rs4077708	12	46857373	a	g	-0.0743	0.0088	3.054e-17	0.3048	0.0076	50.5	12.131	4	0.0164	302979	SLC38A2--[]---SLC38A4
rs4768714	12	46814245	a	t	0.0744	0.0088	3.063e-17	0.695	0.0082	45.2	10.939	4	0.02725	302979	SLC38A2--[]---SLC38A4
rs7486532	12	46843255	t	g	-0.0744	0.0088	3.081e-17	0.3056	0.0073	48.4	11.628	4	0.02034	302979	SLC38A2--[]---SLC38A4
rs7486495	12	46826336	a	g	-0.0743	0.0088	3.401e-17	0.3051	0.0083	46.7	11.256	4	0.02384	302979	SLC38A2--[]---SLC38A4
rs7486580	12	46828348	a	c	0.0744	0.0088	3.461e-17	0.6949	0.0084	47.2	11.365	4	0.02276	302979	SLC38A2--[]---SLC38A4
rs10785627	12	46824229	a	g	0.0743	0.0088	3.492e-17	0.6949	0.0083	46.6	11.231	4	0.02409	302979	SLC38A2--[]---SLC38A4
rs4768723	12	46845724	t	c	0.0741	0.0088	3.658e-17	0.6943	0.0074	48.2	11.581	4	0.02075	302979	SLC38A2--[]---SLC38A4
rs4768711	12	46811458	t	c	-0.0741	0.0088	3.762e-17	0.306	0.0098	44.9	10.892	4	0.02781	302979	SLC38A2--[]---SLC38A4
rs10880968	12	46822960	t	c	0.0742	0.0088	4.034e-17	0.6946	0.0087	46.4	11.197	4	0.02444	302979	SLC38A2--[]---SLC38A4
rs12298616	12	46842172	a	g	-0.0742	0.0088	4.08e-17	0.3053	0.0072	48.4	11.618	4	0.02043	302979	SLC38A2--[]---SLC38A4
rs12822345	12	46834677	c	g	0.074	0.0088	4.681e-17	0.6935	0.0087	50.2	12.042	4	0.01704	302979	SLC38A2--[]---SLC38A4
rs12824565	12	46834693	a	g	-0.074	0.0088	4.735e-17	0.3065	0.0087	50.1	12.036	4	0.01709	302979	SLC38A2--[]---SLC38A4
rs34082537	6	152680844	t	c	-0.0982	0.0117	4.821e-17	0.8557	0.0251	-46.1	4.108	4	0.3916	302979	[SYNE1]
rs7768921	6	152543241	a	g	0.071	0.0085	5.201e-17	0.6258	0.0182	0	2.794	4	0.5929	302979	[SYNE1]
rs56314005	4	54507087	t	c	0.1342	0.016	5.204e-17	0.0691	0.0035	-39.7	4.294	4	0.3676	302979	LNX1--[]---CHIC2
rs8753	17	7417640	t	c	0.2485	0.0296	5.267e-17	0.0203	0.0014	7.6	6.494	4	0.1651	302979	[POLR2A]
rs7485580	12	46830374	a	c	-0.0737	0.0088	5.736e-17	0.3069	0.0082	48.6	11.67	4	0.01998	302979	SLC38A2--[]---SLC38A4
rs4768715	12	46814413	c	g	0.0738	0.0088	5.821e-17	0.693	0.012	45.6	11.035	4	0.02618	302979	SLC38A2--[]---SLC38A4
rs10880970	12	46830420	a	g	-0.0737	0.0088	5.9e-17	0.3069	0.0082	48.4	11.629	4	0.02034	302979	SLC38A2--[]---SLC38A4
rs6634885	23	131410441	a	t	0.1024	0.0122	5.909e-17	0.2817	0.0018	58.6	9.671	2	0.007943	76680	RAP2C--[]--MBNL3
rs7311504	12	46830776	a	g	0.0737	0.0088	5.971e-17	0.6931	0.0082	48.7	11.688	4	0.01983	302979	SLC38A2--[]---SLC38A4
rs62325510	4	54506784	c	g	-0.1336	0.016	6.011e-17	0.9304	0.004	-25.2	4.793	4	0.3093	302979	LNX1--[]---CHIC2
rs4768718	12	46834336	c	g	0.0736	0.0088	6.246e-17	0.6931	0.0082	49.7	11.934	4	0.01785	302979	SLC38A2--[]---SLC38A4
rs143094271	17	7463102	a	g	0.2354	0.0282	6.39e-17	0.0208	0.0009	34.5	9.166	4	0.05708	302979	[TNFSF12-TNFSF13]
rs67249026	12	46835768	t	c	-0.0736	0.0088	7.034e-17	0.3069	0.0082	49.9	11.984	4	0.01747	302979	SLC38A2--[]---SLC38A4
rs4076247	12	46833450	a	c	-0.0735	0.0088	7.18e-17	0.307	0.0083	49	11.773	4	0.01912	302979	SLC38A2--[]---SLC38A4
rs11183484	12	46835163	a	g	-0.0735	0.0088	7.567e-17	0.3071	0.0085	49.9	11.976	4	0.01753	302979	SLC38A2--[]---SLC38A4
rs12319162	12	46837914	t	c	-0.0734	0.0088	7.872e-17	0.307	0.0083	49.7	11.937	4	0.01783	302979	SLC38A2--[]---SLC38A4
rs7134289	12	46838336	a	g	0.0734	0.0088	8.011e-17	0.693	0.0083	49.8	11.951	4	0.01772	302979	SLC38A2--[]---SLC38A4
rs4768725	12	46848478	t	c	-0.0733	0.0088	8.124e-17	0.3067	0.0081	51.9	12.476	4	0.01414	302979	SLC38A2--[]---SLC38A4
rs7959731	12	46839657	t	g	0.0734	0.0088	8.182e-17	0.693	0.0083	50	11.991	4	0.01742	302979	SLC38A2--[]---SLC38A4
rs4286796	6	152681049	a	t	-0.0968	0.0116	8.365e-17	0.8544	0.0248	-42.1	4.223	4	0.3766	302979	[SYNE1]
rs10835879	11	32316432	a	t	0.0918	0.011	8.503e-17	0.1591	0.0104	4.1	6.256	4	0.1808	302979	RCN1---[]--WT1
rs6906442	6	152678110	c	g	0.0933	0.0112	8.509e-17	0.1578	0.0237	-43.5	4.182	4	0.3819	302979	[SYNE1]
rs1359323	6	152547151	t	c	0.0678	0.0082	8.523e-17	0.5742	0.0293	0	1.98	4	0.7394	302979	[SYNE1]
rs4632900	6	152672540	t	c	-0.0931	0.0112	9.946e-17	0.8423	0.0237	-39.8	4.291	4	0.368	302979	[SYNE1]
rs9419958	10	105675946	t	c	0.0975	0.0117	1.045e-16	0.1358	0.007	-13.3	5.295	4	0.2584	302979	[OBFC1]
rs4768724	12	46848416	t	c	0.073	0.0088	1.074e-16	0.6933	0.0081	51.6	12.405	4	0.01458	302979	SLC38A2--[]---SLC38A4
rs10748450	12	46857102	t	c	0.0729	0.0088	1.126e-16	0.6938	0.0083	54.1	13.066	4	0.01096	302979	SLC38A2--[]---SLC38A4
rs9420907	10	105676465	a	c	-0.0973	0.0117	1.152e-16	0.864	0.0071	-13.3	5.295	4	0.2584	302979	[OBFC1]
rs6582657	12	46856019	t	g	-0.0729	0.0088	1.159e-16	0.3062	0.0083	53.8	12.991	4	0.01132	302979	SLC38A2--[]---SLC38A4
rs10880973	12	46853209	a	c	0.0728	0.0088	1.216e-16	0.6932	0.0081	52	12.5	4	0.01399	302979	SLC38A2--[]---SLC38A4
rs55885054	6	152546325	a	g	0.0676	0.0082	1.243e-16	0.5741	0.0293	0	1.874	4	0.7589	302979	[SYNE1]
rs1998620	6	152546740	a	g	-0.0675	0.0082	1.247e-16	0.4264	0.0293	0	1.899	4	0.7543	302979	[SYNE1]
rs7907606	10	105680632	t	g	-0.0917	0.0111	1.271e-16	0.8368	0.0108	21.6	7.656	4	0.105	302979	OBFC1-[]--SLK
rs4768717	12	46831561	t	c	0.0729	0.0088	1.305e-16	0.6926	0.0081	48.3	11.603	4	0.02056	302979	SLC38A2--[]---SLC38A4
rs1265164	10	105674854	a	g	0.0972	0.0118	1.324e-16	0.1345	0.0056	-1.9	5.89	4	0.2075	302979	[OBFC1]
rs9478323	6	152676785	t	g	0.0926	0.0112	1.329e-16	0.1581	0.0236	-46.2	4.103	4	0.3923	302979	[SYNE1]
rs4870085	6	152547684	t	c	0.0674	0.0082	1.335e-16	0.5741	0.0292	0	1.917	4	0.751	302979	[SYNE1]
rs9478325	6	152679087	a	g	0.0925	0.0112	1.403e-16	0.1582	0.0236	-47.2	4.075	4	0.3959	302979	[SYNE1]
rs10785629	12	46854727	a	g	0.0727	0.0088	1.406e-16	0.6932	0.0081	52.1	12.529	4	0.01382	302979	SLC38A2--[]---SLC38A4
rs56086011	6	152546390	t	c	0.0674	0.0082	1.411e-16	0.5746	0.0289	0	1.718	4	0.7874	302979	[SYNE1]
rs4387287	10	105677897	a	c	0.0902	0.0109	1.435e-16	0.1667	0.0119	13.2	6.916	4	0.1404	302979	[OBFC1]
rs66604018	4	54550315	a	g	0.162	0.0196	1.456e-16	0.048	0.0028	0	1.554	4	0.8171	302979	LNX1--[]---CHIC2
rs6582658	12	46856095	a	g	0.0726	0.0088	1.53e-16	0.6934	0.008	52.7	12.684	4	0.01293	302979	SLC38A2--[]---SLC38A4
rs9478326	6	152679729	a	g	0.0924	0.0112	1.547e-16	0.1583	0.0236	-44.6	4.15	4	0.3861	302979	[SYNE1]
rs34721749	6	152683594	a	g	0.0959	0.0116	1.776e-16	0.1461	0.0247	0	3.376	4	0.497	302979	[SYNE1]
rs11183486	12	46837704	a	c	-0.0725	0.0088	2.066e-16	0.3084	0.0098	47.9	11.515	4	0.02134	302979	SLC38A2--[]---SLC38A4
rs4668731	2	11684852	t	c	0.0692	0.0084	2.274e-16	0.6091	0.0201	0	3.461	4	0.4839	302979	[GREB1]
rs11686574	2	11684007	c	g	-0.0693	0.0084	2.315e-16	0.3814	0.0193	0	3.023	4	0.554	302979	[GREB1]
rs11031690	11	32299224	a	g	0.0954	0.0116	2.376e-16	0.1401	0.0092	-0.6	5.961	4	0.2021	302979	RCN1---[]---WT1
rs5933060	23	131204829	t	c	-0.0948	0.0116	2.43e-16	0.6813	0.0001	43.8	7.114	2	0.02853	76680	[MST4]
rs5930544	23	131203783	t	c	-0.0947	0.0116	2.581e-16	0.681	0	44.2	7.166	2	0.0278	76680	[MST4]
rs11031688	11	32296109	t	c	0.0955	0.0117	2.673e-16	0.1398	0.0092	-1.2	5.926	4	0.2047	302979	RCN1---[]---WT1
rs12994384	2	11683965	t	c	0.0694	0.0085	2.708e-16	0.6199	0.0193	0	2.821	4	0.5882	302979	[GREB1]
rs2488002	10	105679341	t	c	-0.09	0.011	2.753e-16	0.8359	0.0109	19.4	7.443	4	0.1143	302979	OBFC1-[]--SLK
rs5933058	23	131199768	a	g	0.0946	0.0116	2.806e-16	0.3187	0.0002	45.1	7.285	2	0.02619	76680	[MST4]
rs5933119	23	131329234	t	c	-0.1047	0.0128	2.874e-16	0.7665	0.0004	45.7	7.365	2	0.02516	76680	FRMD7--[]-RAP2C
rs11692588	2	11684484	a	g	-0.0685	0.0084	2.901e-16	0.4196	0.0172	0	5.997	4	0.1994	302979	[GREB1]
rs2900666	11	32304295	t	c	0.0948	0.0116	3.031e-16	0.1402	0.0092	-3.1	5.819	4	0.2131	302979	RCN1---[]---WT1
rs1814385	2	11686192	a	c	-0.0687	0.0084	3.055e-16	0.3933	0.0197	-49.4	4.016	4	0.4038	302979	[GREB1]
rs6637932	23	131193022	t	g	0.0944	0.0116	3.086e-16	0.3188	0.0002	45.7	7.37	2	0.0251	76680	[MST4]
rs2064650	23	131231257	a	g	0.1104	0.0135	3.095e-16	0.1984	0.0007	37.9	6.441	2	0.03993	76680	[FRMD7]
rs6529509	23	131194343	a	t	-0.0944	0.0116	3.137e-16	0.6813	0.0002	45.7	7.368	2	0.02512	76680	[MST4]
rs7712562	5	1296072	a	g	0.0964	0.0118	3.272e-16	0.1473	0.0071	-3.7	5.785	4	0.2158	302979	TERT[]--CLPTM1L
rs7944771	11	32315910	t	c	-0.0887	0.0109	3.521e-16	0.8353	0.0112	32.5	8.894	4	0.06379	302979	RCN1---[]--WT1
rs5930541	23	131182208	t	c	-0.0941	0.0116	3.721e-16	0.6812	0.0002	46.9	7.532	2	0.02314	76680	[MST4]
rs5930542	23	131183548	a	g	0.0941	0.0116	3.729e-16	0.3188	0.0002	47	7.547	2	0.02298	76680	[MST4]
rs4603277	11	32307326	a	g	-0.0943	0.0116	3.896e-16	0.8598	0.0092	-2.7	5.84	4	0.2114	302979	RCN1---[]---WT1
rs10929753	2	11670305	a	t	-0.0675	0.0083	3.992e-16	0.4172	0.0108	-31	4.579	4	0.3333	302979	E2F6--[]-GREB1
rs11692389	2	11686298	a	g	0.0684	0.0084	4.004e-16	0.6075	0.0202	-42.4	4.214	4	0.3778	302979	[GREB1]
rs12623350	2	11685694	a	c	-0.0684	0.0084	4.051e-16	0.3914	0.0202	0	3.822	4	0.4306	302979	[GREB1]
rs11031685	11	32294884	t	c	0.0962	0.0118	4.062e-16	0.1396	0.0093	3	6.187	4	0.1856	302979	RCN1---[]---WT1
rs5933053	23	131175883	a	g	-0.0941	0.0116	4.1e-16	0.6814	0.0002	46.8	7.519	2	0.0233	76680	[MST4]
rs5977616	23	131178368	a	g	-0.0939	0.0116	4.302e-16	0.6812	0.0002	47.2	7.577	2	0.02263	76680	[MST4]
rs11813268	10	105682296	t	c	0.0896	0.011	4.579e-16	0.1636	0.0106	24	7.898	4	0.0954	302979	OBFC1-[]--SLK
rs12624009	2	11685731	t	c	-0.0683	0.0084	4.579e-16	0.3911	0.0202	0	3.807	4	0.4327	302979	[GREB1]
rs11742908	5	1270983	c	g	-0.097	0.0119	4.586e-16	0.8136	0.0036	-36.3	4.403	4	0.3542	302979	[TERT]
rs6904757	6	152593102	a	g	0.0698	0.0086	4.612e-16	0.6286	0.0094	0	1.509	4	0.8251	302979	[SYNE1]
rs4579676	23	131177457	a	g	0.0937	0.0115	4.809e-16	0.3188	0.0002	48.1	7.708	2	0.02119	76680	[MST4]
rs11685032	2	11674295	a	c	-0.0671	0.0083	5.492e-16	0.4176	0.012	-14.3	5.25	4	0.2626	302979	[GREB1]
rs4077707	12	46858498	t	c	-0.0714	0.0088	5.644e-16	0.3036	0.0079	53.2	12.81	4	0.01224	302979	SLC38A2--[]---SLC38A4
rs1898003	2	11704836	t	g	0.0665	0.0082	5.667e-16	0.5689	0.0103	0	3.159	4	0.5316	302979	[GREB1]
rs9479275	6	152560916	a	g	-0.0744	0.0092	5.67e-16	0.2704	0.002	0	0.717	4	0.9492	302979	[SYNE1]
rs7944182	11	32330675	a	t	-0.0855	0.0106	6.54e-16	0.8237	0.0102	-18.2	5.076	4	0.2796	302979	RCN1---[]--WT1
rs742996	11	32332995	t	c	0.0855	0.0106	6.616e-16	0.1763	0.0103	-19.3	5.031	4	0.2841	302979	RCN1---[]--WT1
rs633891	6	152592751	t	c	0.0661	0.0082	6.821e-16	0.4322	0.0211	0	0.966	4	0.9148	302979	[SYNE1]
rs11031704	11	32330118	t	c	-0.0854	0.0106	7.054e-16	0.8236	0.0103	-14.1	5.259	4	0.2618	302979	RCN1---[]--WT1
rs10835884	11	32331591	a	g	-0.0853	0.0106	7.722e-16	0.8243	0.0101	-16	5.17	4	0.2703	302979	RCN1---[]--WT1
rs4821939	22	40659251	a	t	0.0798	0.0099	7.827e-16	0.2112	0.006	0	2.511	4	0.6427	302979	[TNRC6B]
rs112251865	22	40665225	t	c	0.0799	0.0099	7.838e-16	0.2112	0.006	0	2.431	4	0.6571	302979	[TNRC6B]
rs2003731	11	32332578	t	c	0.0852	0.0106	7.85e-16	0.1764	0.0103	-17.9	5.089	4	0.2783	302979	RCN1---[]--WT1
rs10835885	11	32331703	a	g	0.0852	0.0106	7.913e-16	0.1765	0.0103	-16.4	5.154	4	0.2718	302979	RCN1---[]--WT1
rs2413620	22	40668988	c	g	-0.0799	0.0099	7.962e-16	0.7888	0.0059	0	2.436	4	0.6561	302979	[TNRC6B]
rs1022624	11	32332107	a	g	-0.0852	0.0106	8.214e-16	0.8236	0.0103	-17.6	5.101	4	0.2771	302979	RCN1---[]--WT1
rs11591710	10	105687632	a	c	-0.0962	0.012	8.704e-16	0.8678	0.0057	3.4	6.212	4	0.1839	302979	OBFC1-[]--SLK
rs733381	22	40669648	a	g	-0.0797	0.0099	9.011e-16	0.7886	0.0062	0	2.477	4	0.6488	302979	[TNRC6B]
rs6529530	23	131422279	a	t	0.1031	0.0128	9.124e-16	0.2504	0.0043	59.1	9.771	2	0.007557	76680	RAP2C--[]--MBNL3
rs12484951	22	40703075	t	g	-0.0797	0.0099	1.05e-15	0.7895	0.0042	0	2.508	4	0.6433	302979	[TNRC6B]
rs7449190	5	1297918	t	c	0.0945	0.0118	1.097e-15	0.1511	0.0091	-3.8	5.778	4	0.2163	302979	TERT-[]--CLPTM1L
rs2043543	2	11687506	a	g	-0.0678	0.0085	1.135e-15	0.3841	0.0193	-28.6	4.664	4	0.3235	302979	[GREB1]
rs2082831	2	11686872	t	c	-0.0678	0.0085	1.177e-15	0.3833	0.0193	-29.8	4.624	4	0.3281	302979	[GREB1]
rs7486596	12	46819609	a	g	-0.071	0.0089	1.243e-15	0.3159	0.02	39.3	9.885	4	0.04242	302979	SLC38A2--[]---SLC38A4
rs4821942	22	40718100	a	g	0.0807	0.0101	1.331e-15	0.2044	0.0055	0	3.356	4	0.5	302979	[TNRC6B]
rs71488291	11	107965390	a	g	-0.1836	0.023	1.436e-15	0.9626	0.0048	0	2.524	4	0.6403	302979	[CUL5]
rs12484776	22	40652873	a	g	-0.0799	0.01	1.541e-15	0.7951	0.0063	0	3.267	4	0.5142	302979	[TNRC6B]
rs6484574	11	32404795	c	g	0.0723	0.0091	2.25e-15	0.2653	0.0051	49.2	11.808	4	0.01883	302979	RCN1---[]-WT1
rs6901631	6	152567047	t	c	0.0946	0.0119	2.257e-15	0.8634	0.0059	0	1.883	4	0.7573	302979	[SYNE1]
rs17332320	22	40711620	t	g	0.0795	0.01	2.366e-15	0.2046	0.0055	0	3.65	4	0.4554	302979	[TNRC6B]
rs4821936	22	40632510	c	g	-0.0792	0.01	2.407e-15	0.7928	0.0104	0	3.797	4	0.4341	302979	[TNRC6B]
rs7976280	12	46800825	a	g	0.0664	0.0084	2.423e-15	0.6289	0.0066	1.2	6.071	4	0.1939	302979	SLC38A2--[]---SLC38A4
rs10880966	12	46801782	c	g	-0.0663	0.0084	2.713e-15	0.3709	0.0063	0.4	6.026	4	0.1972	302979	SLC38A2--[]---SLC38A4
rs12479436	2	11666339	t	g	-0.0655	0.0083	2.886e-15	0.4123	0.0108	-29.9	4.62	4	0.3286	302979	E2F6--[]-GREB1
rs2408497	12	46796751	a	g	-0.0663	0.0084	2.899e-15	0.371	0.0066	3.7	6.229	4	0.1827	302979	SLC38A2--[]---SLC38A4
rs35592769	2	11663338	a	t	-0.0656	0.0083	3.069e-15	0.4121	0.0107	-24.4	4.824	4	0.3058	302979	E2F6--[]--GREB1
rs10917123	1	22355978	a	g	0.0771	0.0098	3.101e-15	0.2173	0.0071	27.8	8.312	4	0.0808	302979	CELA3B--[]--CDC42
rs3820687	1	22357229	a	t	-0.0768	0.0098	3.426e-15	0.7828	0.0074	27.1	8.227	4	0.08361	302979	CELA3B--[]--CDC42
rs1529868	2	11718591	t	c	0.067	0.0085	3.545e-15	0.5989	0.0078	-2.3	5.863	4	0.2096	302979	[GREB1]
rs12628042	22	40640516	t	c	0.0798	0.0101	3.62e-15	0.1988	0.0075	-25.2	4.793	4	0.3092	302979	[TNRC6B]
rs6746291	2	11728381	t	c	0.0637	0.0081	3.658e-15	0.5183	0.0071	0	3.691	4	0.4494	302979	[GREB1]
rs7597563	2	11668593	t	c	0.0651	0.0083	4.408e-15	0.5861	0.0116	-28.1	4.684	4	0.3213	302979	E2F6--[]-GREB1
rs6432220	2	11710716	a	g	-0.0694	0.0089	4.43e-15	0.3005	0.004	0	3.203	4	0.5244	302979	[GREB1]
rs10748447	12	46791288	t	c	-0.0698	0.0089	4.8e-15	0.3304	0.0338	50.3	12.08	4	0.01676	302979	SLC38A2--[]---SLC38A4
rs72993806	11	108359689	c	g	0.0895	0.0114	4.843e-15	0.847	0.0181	17	7.227	4	0.1244	302979	[KDELC2]
rs72997833	11	108363562	a	g	-0.0897	0.0115	4.904e-15	0.1531	0.0181	16.1	7.156	4	0.1279	302979	[KDELC2]
rs11031006	11	30226528	a	g	-0.0925	0.0118	5.651e-15	0.1432	0.0048	22.1	7.705	4	0.103	302979	KCNA4---[]--FSHB
rs11031005	11	30226356	t	c	0.0925	0.0119	5.802e-15	0.857	0.0049	21.6	7.651	4	0.1053	302979	KCNA4---[]--FSHB
rs7396719	11	108361117	a	g	-0.0893	0.0114	5.87e-15	0.1532	0.0181	13.6	6.941	4	0.139	302979	[KDELC2]
rs4669752	2	11727988	c	g	-0.063	0.0081	6.048e-15	0.4846	0.0078	0	3.659	4	0.454	302979	[GREB1]
rs7049577	23	131335534	a	g	0.0997	0.0128	6.087e-15	0.241	0.0031	54.4	8.765	2	0.01249	76680	FRMD7--[]-RAP2C
rs5933123	23	131342554	t	c	-0.1	0.0128	6.264e-15	0.7607	0.001	53.5	8.603	2	0.01355	76680	[RAP2C]
rs11674605	2	11722575	a	g	0.0636	0.0082	6.422e-15	0.5109	0.0019	-17.5	5.105	4	0.2767	302979	[GREB1]
rs13394619	2	11727507	a	g	-0.0629	0.0081	6.444e-15	0.4842	0.0076	0	3.775	4	0.4374	302979	[GREB1]
rs5933047	23	131165209	a	c	0.0903	0.0116	6.473e-15	0.3354	0.0012	0	1.221	2	0.543	76680	[MST4]
rs5933048	23	131165287	t	g	0.0902	0.0116	6.511e-15	0.3354	0.0013	0	1.22	2	0.5433	76680	[MST4]
rs12468019	2	11725049	t	c	0.0631	0.0081	6.54e-15	0.5156	0.0092	-46.8	4.087	4	0.3944	302979	[GREB1]
rs11674184	2	11721535	t	g	0.0654	0.0084	6.708e-15	0.6102	0.0074	0	3.95	4	0.4128	302979	[GREB1]
rs7947933	11	108360306	a	c	0.089	0.0114	7.095e-15	0.8466	0.0181	12.2	6.832	4	0.1451	302979	[KDELC2]
rs11828864	11	108365455	a	t	0.0893	0.0115	7.122e-15	0.8466	0.018	10.1	6.673	4	0.1542	302979	[KDELC2]
rs4142509	23	131170760	a	g	0.0891	0.0115	7.25e-15	0.3378	0.0005	0	1.272	2	0.5294	76680	[MST4]
rs4402860	22	40554445	a	t	-0.0778	0.01	7.951e-15	0.7946	0.0072	-49.6	4.01	4	0.4046	302979	FAM83F---[]--TNRC6B
rs143521471	22	40639706	t	c	0.0764	0.0098	8.261e-15	0.2216	0.0065	-23.1	4.872	4	0.3007	302979	[TNRC6B]
rs5930537	23	131168591	a	g	0.0887	0.0114	8.676e-15	0.3375	0.0005	0	1.223	2	0.5425	76680	[MST4]
rs5933051	23	131167972	a	g	-0.0884	0.0114	9.741e-15	0.662	0.0008	0	1.204	2	0.5478	76680	[MST4]
rs5933124	23	131349150	t	g	-0.0991	0.0128	1.013e-14	0.7621	0.0006	49.8	7.971	2	0.01858	76680	[RAP2C]
rs4669748	2	11692472	a	g	-0.0644	0.0083	1.033e-14	0.3936	0.0223	-42	4.224	4	0.3766	302979	[GREB1]
rs4754317	11	108359161	a	g	-0.0883	0.0114	1.051e-14	0.1523	0.0184	10.2	6.68	4	0.1538	302979	[KDELC2]
rs9789414	2	11724684	a	g	0.0626	0.0081	1.074e-14	0.5139	0.0083	-29.6	4.63	4	0.3275	302979	[GREB1]
rs12814341	12	46823272	t	c	-0.065	0.0084	1.136e-14	0.3684	0.0078	0.9	6.054	4	0.1952	302979	SLC38A2--[]---SLC38A4
rs5933050	23	131166147	a	c	0.0886	0.0115	1.145e-14	0.3446	0.0044	0	1.093	2	0.579	76680	[MST4]
rs12832425	12	46822818	a	t	-0.065	0.0084	1.172e-14	0.3684	0.0078	0.6	6.033	4	0.1967	302979	SLC38A2--[]---SLC38A4
rs12813763	12	46822904	t	g	-0.065	0.0084	1.177e-14	0.3684	0.0078	0.6	6.037	4	0.1964	302979	SLC38A2--[]---SLC38A4
rs56911719	11	32388502	c	g	-0.0783	0.0101	1.201e-14	0.799	0.0049	18.3	7.346	4	0.1187	302979	RCN1---[]--WT1
rs2358040	2	11731774	t	g	0.0624	0.0081	1.272e-14	0.5147	0.0076	0	3.349	4	0.5012	302979	[GREB1]
rs2884374	2	11731846	t	c	0.0623	0.0081	1.3e-14	0.5153	0.0077	0	3.327	4	0.5046	302979	[GREB1]
rs7979418	12	46774771	a	g	-0.0636	0.0083	1.367e-14	0.3966	0.0043	-5	5.716	4	0.2214	302979	SLC38A2-[]---SLC38A4
rs11031749	11	32387562	t	g	0.0787	0.0102	1.369e-14	0.2012	0.0053	17.6	7.285	4	0.1216	302979	RCN1---[]--WT1
rs61913679	11	108010101	t	g	0.0896	0.0116	1.429e-14	0.8512	0.0179	37.2	9.552	4	0.0487	302979	[ACAT1]
rs547025	11	232855	t	c	0.1189	0.0155	1.446e-14	0.9241	0.0015	14.5	7.02	4	0.1348	302979	[SIRT3]
rs73781102	6	152538985	t	c	0.1149	0.0149	1.446e-14	0.9124	0.0032	0	0.93	4	0.9203	302979	[SYNE1]
rs17803970	6	152553718	a	t	0.1114	0.0145	1.561e-14	0.9135	0.0022	0	1.515	4	0.8239	302979	[SYNE1]
rs10929759	2	11722012	c	g	0.0628	0.0082	1.581e-14	0.5235	0.003	0	3.422	4	0.4898	302979	[GREB1]
rs10200851	2	11722082	t	c	-0.0627	0.0082	1.688e-14	0.4781	0.0032	0	3.026	4	0.5535	302979	[GREB1]
rs10165819	2	11722102	a	t	0.0626	0.0082	1.79e-14	0.5214	0.0034	0	2.93	4	0.5696	302979	[GREB1]
rs5975327	23	131422555	t	g	-0.1022	0.0133	1.846e-14	0.7772	0.0042	52.6	8.446	2	0.01465	76680	RAP2C--[]--MBNL3
rs9798272	2	11734315	t	c	0.0622	0.0081	1.87e-14	0.5197	0.0061	0	2.615	4	0.6242	302979	[GREB1]
rs78900103	6	152540031	t	c	0.1137	0.0149	1.877e-14	0.913	0.0026	0	1.013	4	0.9079	302979	[SYNE1]
rs6529532	23	131422570	t	c	0.1022	0.0133	1.892e-14	0.2228	0.0042	52.4	8.402	2	0.01498	76680	RAP2C--[]--MBNL3
rs4754296	11	108006182	t	g	0.089	0.0116	1.948e-14	0.8503	0.0178	38.7	9.788	4	0.04415	302979	[ACAT1]
rs11551933	11	205113	t	c	0.1193	0.0156	1.953e-14	0.9248	0.0013	16.7	7.207	4	0.1254	302979	[BET1L]
rs8135487	22	40627057	a	c	0.0824	0.0108	1.973e-14	0.1867	0.0143	0	2.43	4	0.6573	302979	[TNRC6B]
rs7301001	12	46830841	t	c	-0.0644	0.0084	1.975e-14	0.3702	0.0077	4.7	6.293	4	0.1783	302979	SLC38A2--[]---SLC38A4
rs7105538	11	32387919	t	g	0.0735	0.0096	2.007e-14	0.2299	0.003	31.7	8.784	4	0.06674	302979	RCN1---[]--WT1
rs13016186	2	11734905	a	g	-0.0624	0.0082	2.03e-14	0.4773	0.0056	0	2.84	4	0.5849	302979	[GREB1]
rs4768121	12	46829852	a	g	-0.0644	0.0084	2.035e-14	0.3702	0.0077	4.4	6.277	4	0.1794	302979	SLC38A2--[]---SLC38A4
rs2897968	12	46763686	a	g	0.0631	0.0083	2.046e-14	0.6039	0.0042	-13.7	5.279	4	0.2599	302979	[SLC38A2]
rs10799731	1	22365829	t	c	-0.1094	0.0143	2.067e-14	0.8419	0.0075	61.5	12.982	3	0.004677	82043	CELA3B--[]--CDC42
rs9287732	2	11708833	c	g	0.0657	0.0086	2.072e-14	0.6537	0.0043	0	3.316	4	0.5064	302979	[GREB1]
rs12421799	11	211862	a	c	0.119	0.0156	2.114e-14	0.9248	0.0013	17.4	7.266	4	0.1225	302979	[RIC8A]
rs12420105	11	211650	a	g	-0.1189	0.0156	2.132e-14	0.0753	0.0013	17.8	7.301	4	0.1208	302979	[RIC8A]
rs16857668	2	11723110	a	g	-0.0654	0.0086	2.216e-14	0.3445	0.0124	0	3.077	4	0.545	302979	[GREB1]
rs17803505	6	152548027	t	g	0.1106	0.0145	2.221e-14	0.9138	0.0019	0	1.398	4	0.8445	302979	[SYNE1]
rs500840	11	214716	a	g	-0.1186	0.0155	2.313e-14	0.0755	0.0014	16.1	7.152	4	0.1281	302979	[RIC8A]
rs13017593	2	11734909	c	g	0.0622	0.0082	2.361e-14	0.5225	0.0056	0	2.771	4	0.5969	302979	[GREB1]
rs1045502	11	252818	a	g	-0.1082	0.0142	2.378e-14	0.0932	0.0061	-1.7	5.902	4	0.2066	302979	[PSMD13]
rs532483	11	257030	a	g	-0.1082	0.0142	2.409e-14	0.0932	0.006	-0.6	5.963	4	0.2019	302979	PSMD13-[]--NLRP6
rs11823078	11	32308979	t	c	-0.085	0.0112	2.495e-14	0.8469	0.0102	0.6	6.038	4	0.1964	302979	RCN1---[]---WT1
rs492715	11	232491	t	g	-0.1178	0.0155	2.551e-14	0.0756	0.0014	17.5	7.274	4	0.1221	302979	[SIRT3]
rs12470971	2	11725241	a	g	-0.065	0.0085	2.596e-14	0.3422	0.0135	0	2.804	4	0.5911	302979	[GREB1]
rs2686878	11	253958	a	g	-0.1082	0.0142	2.625e-14	0.0932	0.0061	0.3	6.018	4	0.1978	302979	PSMD13[]--NLRP6
rs2734242	11	258646	t	g	-0.1082	0.0142	2.65e-14	0.0931	0.006	-0.4	5.975	4	0.201	302979	PSMD13-[]--NLRP6
rs538053	11	219967	t	g	0.118	0.0155	2.69e-14	0.9245	0.0011	15.1	7.07	4	0.1322	302979	[SIRT3]
rs7576826	2	11723021	t	c	-0.062	0.0081	2.695e-14	0.487	0.0031	-17.8	5.094	4	0.2778	302979	[GREB1]
rs911547	10	105639421	a	g	-0.0874	0.0115	2.709e-14	0.8555	0.0068	-48.9	4.03	4	0.402	302979	[OBFC1]
rs9287734	2	11724475	a	g	0.0617	0.0081	2.719e-14	0.5121	0.0081	-26	4.762	4	0.3126	302979	[GREB1]
rs1045577	11	252942	a	g	-0.1079	0.0142	2.79e-14	0.0935	0.006	-3.2	5.816	4	0.2134	302979	[PSMD13]
rs12814298	12	46837624	t	g	-0.0641	0.0084	2.836e-14	0.3702	0.0077	7.3	6.475	4	0.1663	302979	SLC38A2--[]---SLC38A4
rs12993278	2	11734880	a	g	0.0619	0.0081	2.87e-14	0.5214	0.0057	0	2.582	4	0.63	302979	[GREB1]
rs9678410	2	11734335	a	c	0.0617	0.0081	2.872e-14	0.5182	0.0065	0	2.859	4	0.5817	302979	[GREB1]
rs10880961	12	46765228	c	g	-0.0627	0.0083	2.966e-14	0.3965	0.0041	-12.2	5.35	4	0.2533	302979	[SLC38A2]
rs570204	11	221195	t	c	0.1181	0.0155	2.988e-14	0.9247	0.0012	15.5	7.102	4	0.1306	302979	[SIRT3]
rs507139	11	225196	a	g	-0.1187	0.0156	2.997e-14	0.0753	0.0015	32.6	8.896	4	0.06375	302979	[SIRT3]
rs61913672	11	107983096	t	c	-0.0883	0.0116	3.026e-14	0.1515	0.0174	37.7	9.625	4	0.04723	302979	CUL5-[]-ACAT1
rs1865573	2	11723858	a	g	-0.0648	0.0085	3.299e-14	0.3447	0.0127	0	3.103	4	0.5408	302979	[GREB1]
rs12827740	12	46848115	a	t	0.0638	0.0084	3.302e-14	0.6301	0.0072	12.9	6.885	4	0.1421	302979	SLC38A2--[]---SLC38A4
rs4668732	2	11716919	a	t	-0.0651	0.0086	3.518e-14	0.3654	0.0021	0	3.458	4	0.4843	302979	[GREB1]
rs17600933	2	11692236	t	c	0.0626	0.0083	3.756e-14	0.5952	0.0226	0	3.366	4	0.4986	302979	[GREB1]
rs17195304	6	152540357	t	c	0.1126	0.0149	3.784e-14	0.9137	0.0023	0	1.062	4	0.9002	302979	[SYNE1]
rs34725261	11	232419	t	c	-0.1168	0.0154	3.821e-14	0.076	0.002	17.5	7.277	4	0.122	302979	[SIRT3]
rs151035694	11	262106	a	g	-0.1077	0.0142	3.923e-14	0.0932	0.006	1.5	6.094	4	0.1922	302979	PSMD13-[]--NLRP6
rs12640488	4	70600738	a	g	-0.0619	0.0082	4.002e-14	0.516	0.0161	8.8	6.575	4	0.1601	302979	[SULT1B1]
rs11089974	22	40543608	t	c	0.0749	0.0099	4.176e-14	0.2084	0.0064	0	3.305	4	0.5081	302979	FAM83F---[]--TNRC6B
rs4768721	12	46841614	a	g	0.068	0.009	4.3e-14	0.643	0.0633	30.9	8.685	4	0.06947	302979	SLC38A2--[]---SLC38A4
rs59129126	2	11728388	t	c	0.0645	0.0085	4.457e-14	0.6573	0.0112	0	2.599	4	0.6269	302979	[GREB1]
rs75730028	6	152567983	a	g	0.1164	0.0154	4.476e-14	0.9233	0.002	0	3.801	4	0.4336	302979	[SYNE1]
rs6637930	23	131184478	t	g	-0.0985	0.0131	4.514e-14	0.7871	0.0002	39.5	6.615	2	0.0366	76680	[MST4]
rs55788757	11	108016507	a	c	-0.0875	0.0116	4.586e-14	0.1491	0.0178	38.4	9.741	4	0.04503	302979	[ACAT1]
rs150535614	23	131421102	t	c	0.0971	0.0129	4.646e-14	0.2518	0.0042	50.6	8.096	2	0.01745	76680	RAP2C--[]--MBNL3
rs55732414	4	54465373	t	c	0.1227	0.0163	4.835e-14	0.0692	0.0059	0	1.242	4	0.8711	302979	LNX1-[]---CHIC2
rs5933055	23	131189505	t	c	0.0986	0.0131	4.894e-14	0.2126	0	38.7	6.523	2	0.03833	76680	[MST4]
rs4071558	11	30344591	t	c	-0.0842	0.0112	5.135e-14	0.16	0.0049	-15.1	5.212	4	0.2663	302979	FSHB--[]ARL14EP
rs4988023	11	108168995	a	c	0.0867	0.0115	5.17e-14	0.8521	0.0188	40.1	10.012	4	0.04023	302979	[ATM]
rs74636305	6	152564752	a	g	-0.1159	0.0154	5.397e-14	0.0769	0.0023	0	3.658	4	0.4543	302979	[SYNE1]
rs17082381	6	152564994	c	g	-0.1159	0.0154	5.4e-14	0.0769	0.0022	0	3.705	4	0.4473	302979	[SYNE1]
rs4753835	11	108145249	t	c	-0.0869	0.0116	5.541e-14	0.1478	0.0187	40.3	10.045	4	0.03967	302979	[ATM]
rs117245733	13	40723944	a	g	0.2614	0.0348	5.685e-14	0.0171	0.0028	2.5	6.154	4	0.188	302979	COG6---[]---FOXO1
rs11679686	2	11736037	a	g	0.0609	0.0081	5.708e-14	0.517	0.0077	0	2.821	4	0.5882	302979	[GREB1]
rs4669753	2	11728080	a	g	-0.0643	0.0086	5.744e-14	0.3417	0.0112	0	2.661	4	0.616	302979	[GREB1]
rs3858429	11	30343757	t	c	-0.084	0.0112	5.844e-14	0.1599	0.0049	-17.5	5.108	4	0.2764	302979	FSHB--[]ARL14EP
rs3092991	11	108140516	a	g	0.0868	0.0116	5.879e-14	0.8521	0.0187	39.3	9.889	4	0.04233	302979	[ATM]
rs13133166	4	70600199	c	g	-0.0608	0.0081	5.912e-14	0.5074	0.0091	3.7	6.232	4	0.1825	302979	[SULT1B1]
rs4071559	11	30344725	t	c	-0.0841	0.0112	6.074e-14	0.1598	0.0049	-15.7	5.186	4	0.2687	302979	[ARL14EP]
rs7103852	11	197557	a	g	-0.1199	0.016	6.103e-14	0.0768	0.0032	18.2	7.339	4	0.119	302979	[ODF3]
rs4669754	2	11728089	t	c	-0.0642	0.0086	6.147e-14	0.343	0.0117	0	2.335	4	0.6744	302979	[GREB1]
rs4768720	12	46841596	a	t	-0.0675	0.009	6.228e-14	0.3558	0.0609	30.2	8.6	4	0.0719	302979	SLC38A2--[]---SLC38A4
rs7929660	11	30339461	a	g	0.0839	0.0112	6.265e-14	0.8394	0.0046	-20.2	4.994	4	0.288	302979	FSHB--[]-ARL14EP
rs117813661	11	108126353	a	g	0.0869	0.0116	6.354e-14	0.8524	0.0186	39.7	9.945	4	0.04137	302979	[ATM]
rs6484479	11	30342495	a	g	-0.0839	0.0112	6.376e-14	0.1599	0.0049	-18.3	5.07	4	0.2802	302979	FSHB--[]-ARL14EP
rs4754300	11	108039042	t	c	0.0872	0.0116	6.417e-14	0.8524	0.0183	42.6	10.452	4	0.03346	302979	[NPAT]
rs1519074	11	108047982	a	g	0.0872	0.0116	6.445e-14	0.8525	0.0183	43.1	10.537	4	0.03229	302979	[NPAT]
rs2202282	4	70634441	t	c	0.0606	0.0081	6.457e-14	0.4907	0.0096	-4.1	5.761	4	0.2177	302979	SULT1B1-[]--SULT1E1
rs974163	2	11691224	t	c	-0.0665	0.0089	6.463e-14	0.2977	0.014	-16.7	5.141	4	0.2731	302979	[GREB1]
rs6001799	22	40539200	a	g	0.0749	0.01	6.474e-14	0.2057	0.0067	-46.4	4.099	4	0.3928	302979	FAM83F---[]--TNRC6B
rs12363824	11	30342150	a	g	-0.0839	0.0112	6.65e-14	0.1598	0.0049	-18.1	5.08	4	0.2792	302979	FSHB--[]-ARL14EP
rs11031752	11	32391690	a	g	0.0707	0.0094	6.826e-14	0.2427	0.0045	42.6	10.45	4	0.0335	302979	RCN1---[]--WT1
rs11837427	12	46862474	a	g	-0.0656	0.0088	6.937e-14	0.3152	0.0116	46.1	11.131	4	0.02513	302979	SLC38A2--[]---SLC38A4
rs2785202	11	35084835	c	g	0.0608	0.0081	6.942e-14	0.5528	0.0053	-9.8	5.464	4	0.2429	302979	PDHX--[]--CD44
rs7947350	11	30338842	a	g	0.0837	0.0112	7.33e-14	0.8401	0.0049	-20.1	4.995	4	0.2878	302979	FSHB--[]-ARL14EP
rs72878024	11	199492	a	g	-0.1206	0.0161	7.345e-14	0.0737	0.0012	0.4	6.023	4	0.1975	302979	[ODF3]
rs73008229	11	108187689	a	g	-0.0861	0.0115	7.357e-14	0.1479	0.0189	41.9	10.323	4	0.03532	302979	[ATM]
rs732383	22	40542121	t	c	-0.0742	0.0099	7.377e-14	0.792	0.0064	0	3.075	4	0.5454	302979	FAM83F---[]--TNRC6B
rs11031047	11	30337523	t	c	-0.0837	0.0112	7.382e-14	0.1601	0.005	-19.1	5.038	4	0.2835	302979	FSHB--[]-ARL14EP
rs1205823	11	249536	t	c	0.1147	0.0153	7.392e-14	0.922	0.0042	19.1	7.418	4	0.1154	302979	[PSMD13]
rs2732552	11	35084592	t	c	-0.0608	0.0081	7.404e-14	0.447	0.0055	-8.8	5.515	4	0.2384	302979	PDHX--[]--CD44
rs57774511	22	40544031	t	c	-0.0742	0.0099	7.419e-14	0.792	0.0066	0	3.141	4	0.5346	302979	FAM83F---[]--TNRC6B
rs117867175	11	108188462	a	t	-0.0861	0.0115	7.458e-14	0.1479	0.0189	42.2	10.377	4	0.03453	302979	[ATM]
rs62325483	4	54464861	a	g	0.1219	0.0163	7.566e-14	0.0689	0.0058	0	1.526	4	0.822	302979	LNX1-[]---CHIC2
rs58736369	11	32388627	a	t	0.0708	0.0095	7.77e-14	0.2413	0.004	39.7	9.947	4	0.04133	302979	RCN1---[]--WT1
rs7105549	11	32387936	a	g	0.071	0.0095	7.908e-14	0.2402	0.0049	38.9	9.825	4	0.04349	302979	RCN1---[]--WT1
rs2553773	11	35083633	c	g	-0.0613	0.0082	7.982e-14	0.4387	0.0054	1.7	6.106	4	0.1914	302979	PDHX--[]--CD44
rs73006208	11	108041816	a	g	-0.0871	0.0117	8.014e-14	0.1466	0.0186	43.1	10.549	4	0.03214	302979	[NPAT]
rs58222320	11	32388682	a	g	0.0708	0.0095	8.072e-14	0.2413	0.004	39.7	9.953	4	0.04123	302979	RCN1---[]--WT1
rs2102221	4	70604516	a	g	0.0604	0.0081	8.098e-14	0.4921	0.009	-2.3	5.868	4	0.2092	302979	[SULT1B1]
rs10880960	12	46761829	t	g	-0.062	0.0083	8.143e-14	0.3914	0.0042	-5.8	5.669	4	0.2253	302979	[SLC38A2]
rs2853676	5	1288547	t	c	0.0681	0.0091	8.16e-14	0.2705	0.0103	32.9	8.935	4	0.06274	302979	[TERT]
rs7980455	12	46860506	a	g	0.0654	0.0088	8.195e-14	0.6837	0.013	43.6	10.64	4	0.03092	302979	SLC38A2--[]---SLC38A4
rs17323619	22	40538717	c	g	0.075	0.01	8.271e-14	0.2027	0.007	0	3.923	4	0.4165	302979	FAM83F---[]--TNRC6B
rs508693	11	250075	a	g	0.1146	0.0153	8.272e-14	0.9228	0.0032	25.6	8.068	4	0.0891	302979	[PSMD13]
rs62323678	4	54541340	a	t	0.1383	0.0185	8.345e-14	0.0536	0.0042	-14	5.263	4	0.2614	302979	LNX1--[]---CHIC2
rs6582659	12	46861409	t	g	-0.0653	0.0088	8.367e-14	0.3163	0.013	43.7	10.662	4	0.03064	302979	SLC38A2--[]---SLC38A4
rs55985317	11	108110663	a	g	0.0865	0.0116	8.393e-14	0.8525	0.0185	42.6	10.456	4	0.0334	302979	[ATM]
rs4071563	11	30336002	a	g	-0.0834	0.0112	8.576e-14	0.1599	0.0049	-21.6	4.933	4	0.2943	302979	FSHB--[]-ARL14EP
rs12361455	11	32334100	a	g	0.076	0.0102	8.777e-14	0.1936	0.0118	0	2.535	4	0.6385	302979	RCN1---[]--WT1
rs10929751	2	11661140	t	c	-0.0655	0.0088	8.8e-14	0.3239	0.0063	1.4	6.086	4	0.1928	302979	E2F6--[]--GREB1
rs732384	22	40541981	a	g	-0.074	0.0099	9.026e-14	0.792	0.0066	0	3.032	4	0.5524	302979	FAM83F---[]--TNRC6B
rs2732547	11	35088683	t	c	-0.0604	0.0081	9.158e-14	0.4467	0.0056	-4.6	5.735	4	0.2198	302979	PDHX--[]--CD44
rs6484575	11	32406036	c	g	0.0654	0.0088	9.334e-14	0.3002	0.0036	34	9.096	4	0.05875	302979	RCN1---[]-WT1
rs2785201	11	35088838	c	g	0.0604	0.0081	9.512e-14	0.553	0.0054	-5.1	5.709	4	0.222	302979	PDHX--[]--CD44
rs60923278	11	32388912	t	c	-0.0708	0.0095	9.73e-14	0.7605	0.003	40.5	10.077	4	0.03915	302979	RCN1---[]--WT1
rs57744011	11	32388952	t	c	-0.0708	0.0095	9.737e-14	0.7605	0.003	40.5	10.078	4	0.03913	302979	RCN1---[]--WT1
rs4768726	12	46859293	a	g	-0.0656	0.0088	1e-13	0.313	0.0134	45.1	10.92	4	0.02747	302979	SLC38A2--[]---SLC38A4
rs111741588	11	108080583	t	c	0.0868	0.0117	1.01e-13	0.8533	0.0184	40.4	10.062	4	0.0394	302979	[NPAT]
rs7521902	1	22490724	a	c	0.0719	0.0097	1.018e-13	0.232	0.01	-22.5	4.898	4	0.2979	302979	WNT4--[]---ZBTB40
rs1801516	11	108175462	a	g	-0.0853	0.0115	1.035e-13	0.1486	0.0187	39.3	9.884	4	0.04243	302979	[ATM]
rs5030320	11	32410002	t	c	-0.0653	0.0088	1.044e-13	0.6995	0.0039	37.3	9.568	4	0.04837	302979	[WT1]
rs939924	11	257308	t	c	0.1043	0.014	1.05e-13	0.9022	0.0086	-28.2	4.679	4	0.3218	302979	PSMD13-[]--NLRP6
rs28689909	2	11735061	a	c	-0.0652	0.0088	1.09e-13	0.3313	0.0084	0	2.914	4	0.5723	302979	[GREB1]
rs74485684	11	30242287	t	c	0.0835	0.0112	1.1e-13	0.8401	0.0048	-6.4	5.638	4	0.2279	302979	KCNA4---[]--FSHB
rs73006241	11	108089151	t	c	0.0862	0.0116	1.104e-13	0.8526	0.0184	43.1	10.553	4	0.03207	302979	[NPAT]
rs7488577	12	46866955	a	t	0.0649	0.0087	1.104e-13	0.6837	0.0129	46.4	11.203	4	0.02438	302979	SLC38A2---[]---SLC38A4
rs6554754	5	1297258	t	c	0.0952	0.0128	1.121e-13	0.1277	0.0076	-43.7	4.176	4	0.3827	302979	TERT-[]--CLPTM1L
rs2732546	11	35089085	t	c	-0.0602	0.0081	1.148e-13	0.4472	0.0053	-5	5.713	4	0.2216	302979	PDHX--[]--CD44
rs57439315	2	11733488	t	g	-0.0637	0.0086	1.157e-13	0.3442	0.0107	0	2.421	4	0.6588	302979	[GREB1]
rs9789525	2	11724580	t	g	-0.0635	0.0086	1.165e-13	0.3441	0.0126	0	2.978	4	0.5615	302979	[GREB1]
rs6813544	4	70634605	t	c	-0.06	0.0081	1.166e-13	0.5089	0.0095	-2.3	5.866	4	0.2093	302979	SULT1B1-[]--SULT1E1
rs10835881	11	32322859	a	c	-0.0755	0.0102	1.169e-13	0.7867	0.027	0	3.015	4	0.5553	302979	RCN1---[]--WT1
rs3092993	11	108235115	a	c	-0.0854	0.0115	1.183e-13	0.1472	0.0191	41.3	10.228	4	0.03676	302979	[ATM]
rs2553772	11	35085453	t	g	-0.0601	0.0081	1.189e-13	0.4578	0.0053	-19.8	5.008	4	0.2864	302979	PDHX--[]--CD44
rs55951664	4	70617201	a	g	-0.0602	0.0081	1.198e-13	0.508	0.0093	5.2	6.329	4	0.1759	302979	[SULT1B1]
rs2785197	11	35093070	a	g	-0.0599	0.0081	1.206e-13	0.4574	0.0055	-14.4	5.246	4	0.263	302979	PDHX--[]--CD44
rs117136824	11	108329001	a	g	-0.0852	0.0115	1.222e-13	0.148	0.0189	41	10.171	4	0.03765	302979	[C11orf65]
rs11031748	11	32387435	t	g	0.0708	0.0095	1.231e-13	0.2374	0.0047	37.6	9.614	4	0.04745	302979	RCN1---[]--WT1
rs6484576	11	32406141	a	g	-0.0651	0.0088	1.243e-13	0.699	0.004	36.3	9.425	4	0.05132	302979	RCN1---[]-WT1
rs72992117	11	108261910	t	c	-0.0853	0.0115	1.266e-13	0.1482	0.0189	40.6	10.095	4	0.03886	302979	[C11orf65]
rs10835649	11	30329175	a	g	0.0829	0.0112	1.268e-13	0.8402	0.0048	-20	4.998	4	0.2875	302979	FSHB--[]--ARL14EP
rs11031760	11	32407144	t	c	-0.0695	0.0094	1.29e-13	0.7559	0.0043	33.5	9.024	4	0.06051	302979	RCN1---[]-WT1
rs72992191	11	108344264	t	c	-0.0853	0.0115	1.293e-13	0.148	0.019	40.3	10.049	4	0.03961	302979	[KDELC2]
rs11031761	11	32407208	t	c	0.0695	0.0094	1.295e-13	0.2441	0.0044	33.7	9.053	4	0.05979	302979	RCN1---[]-WT1
rs55949629	11	108226399	t	c	0.0853	0.0115	1.298e-13	0.8519	0.0188	41.3	10.223	4	0.03684	302979	[ATM]
rs72992152	11	108301299	a	g	-0.0852	0.0115	1.319e-13	0.1483	0.0188	39	9.843	4	0.04316	302979	[C11orf65]
rs6728828	2	11698375	c	g	-0.0655	0.0089	1.323e-13	0.3098	0.0055	0	2.924	4	0.5706	302979	[GREB1]
rs1895821	11	35089521	t	c	-0.0598	0.0081	1.343e-13	0.4575	0.0054	-13.6	5.284	4	0.2594	302979	PDHX--[]--CD44
rs11031040	11	30317733	t	g	0.0828	0.0112	1.357e-13	0.84	0.0049	-20.3	4.986	4	0.2888	302979	FSHB--[]--ARL14EP
rs67465697	22	40531645	a	g	-0.0744	0.01	1.365e-13	0.7964	0.0068	-47.5	4.067	4	0.397	302979	FAM83F---[]--TNRC6B
rs11089973	22	40535657	a	g	-0.0745	0.0101	1.372e-13	0.7975	0.007	0	3.922	4	0.4167	302979	FAM83F---[]--TNRC6B
rs675970	11	35090344	a	g	-0.0603	0.0082	1.38e-13	0.4365	0.0064	26.6	8.171	4	0.08552	302979	PDHX--[]--CD44
rs12271300	11	30319433	a	g	-0.0827	0.0112	1.387e-13	0.1599	0.0048	-21.8	4.926	4	0.295	302979	FSHB--[]--ARL14EP
rs12278989	11	30316822	a	g	0.0827	0.0112	1.415e-13	0.8401	0.0048	-21.4	4.943	4	0.2932	302979	FSHB--[]--ARL14EP
rs12271187	11	30319259	a	g	-0.0827	0.0112	1.42e-13	0.1599	0.0048	-21.8	4.927	4	0.2949	302979	FSHB--[]--ARL14EP
rs2732550	11	35088318	t	g	-0.0603	0.0082	1.421e-13	0.4365	0.0065	24.6	7.96	4	0.09306	302979	PDHX--[]--CD44
rs11031762	11	32407854	c	g	-0.0694	0.0094	1.424e-13	0.7558	0.0044	33.7	9.046	4	0.05996	302979	RCN1---[]-WT1
rs1834460	11	35095565	t	c	-0.0598	0.0081	1.43e-13	0.4577	0.0053	-16.3	5.161	4	0.2712	302979	PDHX--[]--CD44
rs9383977	6	152542962	t	c	0.0648	0.0088	1.438e-13	0.6836	0.0254	-33.4	4.497	4	0.3429	302979	[SYNE1]
rs2785193	11	35095435	a	c	-0.0598	0.0081	1.442e-13	0.4576	0.0053	-16.1	5.169	4	0.2704	302979	PDHX--[]--CD44
rs1116470	11	35094491	t	c	-0.0597	0.0081	1.448e-13	0.4577	0.0053	-14.3	5.248	4	0.2628	302979	PDHX--[]--CD44
rs73165040	22	40538602	t	c	0.0742	0.01	1.483e-13	0.2025	0.007	0	3.721	4	0.4451	302979	FAM83F---[]--TNRC6B
rs72992163	11	108311255	c	g	-0.0849	0.0115	1.503e-13	0.1486	0.0188	38.5	9.762	4	0.04464	302979	[C11orf65]
rs73473704	11	32389137	a	g	0.0705	0.0095	1.514e-13	0.2384	0.0045	39.1	9.86	4	0.04286	302979	RCN1---[]--WT1
rs75525300	11	30307989	a	g	0.0827	0.0112	1.528e-13	0.8401	0.0048	-19.3	5.028	4	0.2845	302979	FSHB--[]--ARL14EP
rs11246042	11	265481	a	g	-0.1142	0.0155	1.553e-13	0.0764	0.0018	23.6	7.855	4	0.09703	302979	PSMD13--[]--NLRP6
rs6001864	22	40684060	c	g	-0.0628	0.0085	1.554e-13	0.6532	0.0071	35.3	9.278	4	0.05451	302979	[TNRC6B]
rs10835896	11	32404925	a	g	-0.0693	0.0094	1.556e-13	0.7557	0.0044	33.7	9.055	4	0.05973	302979	RCN1---[]-WT1
rs1116471	11	35094632	a	g	-0.0596	0.0081	1.583e-13	0.4577	0.0053	-16.4	5.157	4	0.2716	302979	PDHX--[]--CD44
rs2098878	11	35096310	a	g	-0.0597	0.0081	1.59e-13	0.4572	0.0054	-20.3	4.988	4	0.2886	302979	PDHX--[]--CD44
rs2785198	11	35093029	a	g	0.0599	0.0081	1.62e-13	0.553	0.0071	18.5	7.36	4	0.118	302979	PDHX--[]--CD44
rs73165039	22	40535152	a	g	-0.0742	0.0101	1.623e-13	0.7973	0.007	0	3.843	4	0.4276	302979	FAM83F---[]--TNRC6B
rs17215781	6	152570274	a	g	0.1144	0.0155	1.648e-13	0.9245	0.0009	-41.6	4.236	4	0.375	302979	[SYNE1]
rs2770688	23	131605523	c	g	-0.0817	0.0111	1.655e-13	0.5754	0.0018	64.9	11.408	2	0.003333	76680	MBNL3--[]---HS6ST2
rs2785194	11	35095254	t	c	-0.0596	0.0081	1.656e-13	0.4577	0.0053	-16.9	5.133	4	0.2739	302979	PDHX--[]--CD44
rs1834459	11	35092770	a	g	0.0599	0.0081	1.657e-13	0.553	0.0071	18.3	7.347	4	0.1187	302979	PDHX--[]--CD44
rs2307061	12	46758494	a	g	-0.0611	0.0083	1.69e-13	0.3914	0.0042	-9.7	5.471	4	0.2423	302979	[SLC38A2]
rs6001872	22	40703245	a	g	-0.0626	0.0085	1.694e-13	0.6524	0.0071	41.6	10.265	4	0.03619	302979	[TNRC6B]
rs6001794	22	40529415	t	g	0.074	0.01	1.724e-13	0.2021	0.0072	-40.9	4.257	4	0.3723	302979	FAM83F---[]--TNRC6B
rs429503	11	35096995	t	g	0.06	0.0081	1.743e-13	0.553	0.0072	19.5	7.449	4	0.114	302979	PDHX--[]--CD44
rs7968173	12	46759017	a	t	0.0611	0.0083	1.749e-13	0.6086	0.0043	-11.1	5.402	4	0.2485	302979	[SLC38A2]
rs41281265	22	40720704	a	g	-0.0629	0.0085	1.778e-13	0.653	0.0075	39.6	9.936	4	0.04152	302979	[TNRC6B]
rs2553826	11	35096758	t	c	-0.0596	0.0081	1.781e-13	0.4573	0.0054	-17.1	5.123	4	0.2749	302979	PDHX--[]--CD44
rs2732549	11	35088399	a	g	0.0598	0.0081	1.814e-13	0.553	0.0071	16.6	7.197	4	0.1258	302979	PDHX--[]--CD44
rs1807554	22	40695364	c	g	-0.0625	0.0085	1.816e-13	0.653	0.0073	36.6	9.464	4	0.05049	302979	[TNRC6B]
rs5995842	22	40679362	c	g	-0.0626	0.0085	1.816e-13	0.6518	0.0088	38.9	9.828	4	0.04344	302979	[TNRC6B]
rs4821943	22	40722745	a	g	-0.063	0.0086	1.829e-13	0.6525	0.0072	38.9	9.824	4	0.0435	302979	[TNRC6B]
rs7926521	11	32403492	a	g	-0.0691	0.0094	1.846e-13	0.7556	0.0045	34.4	9.149	4	0.05748	302979	RCN1---[]-WT1
rs7926620	11	32403448	a	c	0.0691	0.0094	1.863e-13	0.2444	0.0045	34.4	9.147	4	0.05753	302979	RCN1---[]-WT1
rs10835893	11	32399200	t	c	0.0646	0.0088	1.873e-13	0.3006	0.004	33	8.953	4	0.06228	302979	RCN1---[]--WT1
rs61889204	11	32389101	a	g	0.0702	0.0095	1.906e-13	0.2385	0.0045	38	9.677	4	0.04624	302979	RCN1---[]--WT1
rs2770689	23	131615869	t	c	0.0813	0.0111	1.92e-13	0.4244	0.0025	64.7	11.328	2	0.003469	76680	MBNL3--[]---HS6ST2
rs7116169	11	32402861	t	c	-0.069	0.0094	1.926e-13	0.7556	0.0045	34.6	9.176	4	0.05684	302979	RCN1---[]-WT1
rs12160369	22	40694727	t	c	-0.0625	0.0085	1.933e-13	0.653	0.0073	36.9	9.516	4	0.04942	302979	[TNRC6B]
rs13028479	2	11712075	t	g	0.0608	0.0083	1.936e-13	0.5493	0.0066	-49.4	4.015	4	0.4039	302979	[GREB1]
rs7968283	12	46759136	t	c	-0.0609	0.0083	1.945e-13	0.3915	0.0044	-9.3	5.489	4	0.2407	302979	[SLC38A2]
rs10880959	12	46761127	a	g	0.0609	0.0083	2e-13	0.6085	0.0042	-11.8	5.367	4	0.2517	302979	[SLC38A2]
rs7986407	13	41179798	a	g	-0.064	0.0087	2.015e-13	0.6908	0.0078	36.7	9.479	4	0.05017	302979	[FOXO1]
rs2072858	22	40708679	t	c	-0.0624	0.0085	2.033e-13	0.653	0.0075	36.3	9.423	4	0.05136	302979	[TNRC6B]
rs17323591	22	40534211	a	t	0.0738	0.01	2.04e-13	0.2025	0.0071	0	3.821	4	0.4307	302979	FAM83F---[]--TNRC6B
rs8136269	22	40532444	c	g	0.0738	0.0101	2.06e-13	0.2026	0.0071	0	3.84	4	0.4281	302979	FAM83F---[]--TNRC6B
rs2583497	23	131612252	t	g	0.0811	0.011	2.117e-13	0.4246	0.0023	64.8	11.348	2	0.003434	76680	MBNL3--[]---HS6ST2
rs8136149	22	40532484	t	c	0.0738	0.0101	2.12e-13	0.2026	0.0071	0	3.825	4	0.4302	302979	FAM83F---[]--TNRC6B
rs7101933	11	32387617	c	g	-0.0697	0.0095	2.148e-13	0.7474	0.0036	34.4	9.145	4	0.05758	302979	RCN1---[]--WT1
rs10835894	11	32401414	t	c	-0.0689	0.0094	2.168e-13	0.7556	0.0044	35.2	9.257	4	0.05499	302979	RCN1---[]-WT1
rs387619	11	35098193	t	c	-0.0598	0.0081	2.182e-13	0.4472	0.007	19.8	7.482	4	0.1125	302979	PDHX--[]--CD44
rs2732544	11	35092951	t	c	-0.0595	0.0081	2.212e-13	0.4484	0.0065	24.1	7.909	4	0.09497	302979	PDHX--[]--CD44
rs8140695	22	40531506	a	t	0.0737	0.0101	2.214e-13	0.2026	0.0071	0	3.841	4	0.428	302979	FAM83F---[]--TNRC6B
rs10767933	11	32401585	a	g	-0.0644	0.0088	2.22e-13	0.6987	0.0043	36.2	9.41	4	0.05163	302979	RCN1---[]-WT1
rs1425805	11	35098266	t	c	-0.0595	0.0081	2.23e-13	0.4575	0.0053	-16	5.171	4	0.2702	302979	PDHX--[]--CD44
rs7937976	11	32392050	t	g	-0.0689	0.0094	2.274e-13	0.755	0.0044	39.3	9.886	4	0.0424	302979	RCN1---[]--WT1
rs7951745	11	32392395	t	c	0.0689	0.0094	2.279e-13	0.2449	0.0044	38.1	9.696	4	0.04587	302979	RCN1---[]--WT1
rs7939496	11	32396585	a	g	-0.0688	0.0094	2.31e-13	0.7552	0.0044	39.1	9.851	4	0.04302	302979	RCN1---[]--WT1
rs11031757	11	32401057	a	g	-0.0688	0.0094	2.33e-13	0.7555	0.0046	34.8	9.203	4	0.05623	302979	RCN1---[]-WT1
rs10976689	9	804886	a	g	-0.0608	0.0083	2.37e-13	0.598	0.0231	80.2	30.264	4	4.324e-06	302979	KANK1--[]--DMRT1
rs7961994	12	46755112	a	t	-0.0608	0.0083	2.413e-13	0.3911	0.0043	-11.4	5.388	4	0.2498	302979	[SLC38A2]
rs143056216	11	108250277	a	g	0.0845	0.0115	2.434e-13	0.8517	0.0189	37.3	9.567	4	0.04839	302979	ATM--[]-C11orf65
rs4449583	5	1284135	t	c	0.0659	0.009	2.45e-13	0.3306	0.0069	17.8	7.295	4	0.1211	302979	[TERT]
rs8136580	22	40530923	t	c	-0.0739	0.0101	2.454e-13	0.7983	0.0079	0	3.977	4	0.4091	302979	FAM83F---[]--TNRC6B
rs10976687	9	804793	t	c	0.0607	0.0083	2.459e-13	0.4024	0.0228	80.4	30.656	4	3.597e-06	302979	KANK1--[]--DMRT1
rs2732540	11	35095486	a	g	-0.0594	0.0081	2.472e-13	0.4484	0.0065	21	7.597	4	0.1075	302979	PDHX--[]--CD44
rs6484573	11	32392251	a	g	-0.0643	0.0088	2.475e-13	0.6949	0.0042	29.9	8.554	4	0.07326	302979	RCN1---[]--WT1
rs7726159	5	1282319	a	c	0.0655	0.009	2.479e-13	0.3331	0.0075	7.8	6.51	4	0.1642	302979	[TERT]
rs11183504	12	46880770	a	g	0.0638	0.0087	2.495e-13	0.684	0.0128	50.5	12.131	4	0.01641	302979	SLC38A2---[]---SLC38A4
rs7960147	12	46751454	t	c	0.0607	0.0083	2.496e-13	0.6086	0.0043	-9.5	5.48	4	0.2415	302979	SLC38A1--[]SLC38A2
rs10815732	9	805815	a	g	0.0607	0.0083	2.508e-13	0.4015	0.0231	79.9	29.925	4	5.069e-06	302979	KANK1--[]--DMRT1
rs7030354	9	804231	t	c	0.0607	0.0083	2.565e-13	0.4022	0.0229	80.6	30.913	4	3.189e-06	302979	KANK1--[]--DMRT1
rs10976690	9	804924	a	g	0.0607	0.0083	2.61e-13	0.4043	0.0223	80.2	30.301	4	4.251e-06	302979	KANK1--[]--DMRT1
rs2473290	1	22358457	t	c	0.0697	0.0095	2.64e-13	0.2327	0.0123	24.6	7.957	4	0.09315	302979	CELA3B--[]--CDC42
rs6001795	22	40530922	a	g	0.074	0.0101	2.67e-13	0.2005	0.0082	-44.6	4.15	4	0.3861	302979	FAM83F---[]--TNRC6B
rs1807579	22	40528220	t	c	-0.0738	0.0101	2.674e-13	0.7975	0.0069	0	3.888	4	0.4213	302979	FAM83F---[]--TNRC6B
rs7925851	11	32396172	a	t	0.0686	0.0094	2.697e-13	0.245	0.0045	39.4	9.902	4	0.04211	302979	RCN1---[]--WT1
rs2553827	11	35096667	a	g	0.0594	0.0081	2.717e-13	0.5514	0.0065	24	7.89	4	0.09569	302979	PDHX--[]--CD44
rs480059	11	249253	a	g	0.1115	0.0153	2.723e-13	0.9219	0.0013	13	6.897	4	0.1414	302979	[PSMD13]
rs34800401	9	806736	c	g	0.0607	0.0083	2.742e-13	0.4011	0.0233	79.7	29.514	4	6.147e-06	302979	KANK1--[]--DMRT1
rs1812264	9	805427	t	g	-0.0606	0.0083	2.785e-13	0.5986	0.0231	80	30.01	4	4.872e-06	302979	KANK1--[]--DMRT1
rs2770690	23	131625437	c	g	0.0809	0.0111	2.85e-13	0.425	0.0026	64.7	11.32	2	0.003482	76680	MBNL3--[]---HS6ST2
rs9706162	12	46862683	c	g	-0.0638	0.0087	2.864e-13	0.3167	0.0128	49.6	11.893	4	0.01816	302979	SLC38A2--[]---SLC38A4
rs1866940	23	131617620	t	c	-0.0806	0.0111	2.935e-13	0.5747	0.0022	63.7	11.01	2	0.004065	76680	MBNL3--[]---HS6ST2
rs2147378	6	152540468	a	t	0.0646	0.0089	2.983e-13	0.6834	0.0251	-28.1	4.683	4	0.3214	302979	[SYNE1]
rs7114102	11	200289	a	t	-0.1136	0.0156	2.989e-13	0.0826	0.007	28	8.336	4	0.08002	302979	ODF3[]-BET1L
rs11183503	12	46878187	c	g	-0.0636	0.0087	3.081e-13	0.3161	0.0128	50.8	12.184	4	0.01604	302979	SLC38A2---[]---SLC38A4
rs7902587	10	105694301	t	c	0.0992	0.0136	3.118e-13	0.0987	0.0028	-0.3	5.981	4	0.2006	302979	OBFC1--[]--SLK
rs34382227	22	40697589	t	g	-0.0621	0.0085	3.12e-13	0.6565	0.0053	30.1	8.587	4	0.0723	302979	[TNRC6B]
rs8140112	22	40533130	a	g	-0.0734	0.0101	3.141e-13	0.7981	0.0074	0	3.698	4	0.4484	302979	FAM83F---[]--TNRC6B
rs7946388	11	32401036	a	c	0.0684	0.0094	3.157e-13	0.2445	0.0045	36	9.371	4	0.05248	302979	RCN1---[]-WT1
rs10976688	9	804847	c	g	0.0604	0.0083	3.214e-13	0.403	0.0228	80.1	30.194	4	4.468e-06	302979	KANK1--[]--DMRT1
rs11183502	12	46876292	t	g	-0.0635	0.0087	3.225e-13	0.3163	0.0129	51	12.253	4	0.01556	302979	SLC38A2---[]---SLC38A4
rs4768728	12	46875289	a	g	-0.0635	0.0087	3.24e-13	0.3161	0.0128	50.8	12.199	4	0.01593	302979	SLC38A2---[]---SLC38A4
rs4768729	12	46875474	a	g	-0.0635	0.0087	3.262e-13	0.3161	0.0128	50.8	12.204	4	0.0159	302979	SLC38A2---[]---SLC38A4
rs11031754	11	32394584	t	g	0.0638	0.0088	3.495e-13	0.3056	0.0046	31.3	8.736	4	0.06804	302979	RCN1---[]--WT1
rs4820410	22	40690385	a	g	-0.0619	0.0085	3.531e-13	0.6572	0.0054	26.1	8.122	4	0.08722	302979	[TNRC6B]
rs4820409	22	40686386	a	g	0.0619	0.0085	3.638e-13	0.3426	0.0054	26.7	8.184	4	0.08508	302979	[TNRC6B]
rs4821941	22	40675091	a	g	-0.0619	0.0085	3.641e-13	0.6555	0.0061	26.9	8.211	4	0.08413	302979	[TNRC6B]
rs498217	11	249097	a	g	0.1108	0.0152	3.644e-13	0.9209	0.0019	15.3	7.084	4	0.1315	302979	[PSMD13]
rs2252238	12	46941907	c	g	-0.0631	0.0087	3.648e-13	0.3406	0.0103	49.4	11.854	4	0.01847	302979	SLC38A2---[]---SLC38A4
rs41307810	1	22354045	t	c	0.1513	0.0208	3.649e-13	0.0503	0.0081	22.7	7.763	4	0.1006	302979	CELA3B--[]--CDC42
rs5995843	22	40697377	a	g	-0.0618	0.0085	3.72e-13	0.6568	0.0058	27.7	8.295	4	0.08137	302979	[TNRC6B]
rs9706460	12	46862520	a	g	-0.0636	0.0088	3.806e-13	0.3168	0.012	51.3	12.329	4	0.01507	302979	SLC38A2--[]---SLC38A4
rs7956314	12	46861668	a	g	0.0635	0.0087	3.846e-13	0.6824	0.0132	48.1	11.566	4	0.02089	302979	SLC38A2--[]---SLC38A4
rs9479272	6	152548051	a	c	-0.0717	0.0099	3.891e-13	0.2145	0.0071	0	1.31	4	0.8597	302979	[SYNE1]
rs2430945	12	46958209	t	g	0.0632	0.0087	3.971e-13	0.6588	0.01	46.4	11.185	4	0.02456	302979	SLC38A2---[]---SLC38A4
rs7660770	4	70596977	a	g	-0.0591	0.0081	3.983e-13	0.4977	0.0076	-3.9	5.774	4	0.2167	302979	[SULT1B1]
rs4768733	12	46929835	a	g	-0.0628	0.0087	3.997e-13	0.3398	0.0103	51.1	12.259	4	0.01552	302979	SLC38A2---[]---SLC38A4
rs34379047	10	105644473	a	t	-0.0991	0.0137	4.011e-13	0.9043	0.0028	-13.7	5.278	4	0.2599	302979	[OBFC1]
rs4669749	2	11692664	a	c	0.0635	0.0088	4.027e-13	0.6904	0.0072	-18.7	5.053	4	0.2819	302979	[GREB1]
rs73005444	6	152552167	a	g	-0.0716	0.0099	4.092e-13	0.2147	0.0071	0	1.348	4	0.8533	302979	[SYNE1]
rs2736100	5	1286516	a	c	-0.0584	0.0081	4.105e-13	0.4967	0.0038	64.4	16.865	4	0.002053	302979	[TERT]
rs11089985	22	40675561	a	g	-0.0617	0.0085	4.213e-13	0.6563	0.0067	27	8.222	4	0.08376	302979	[TNRC6B]
rs1079780	12	46736023	t	c	0.0604	0.0083	4.276e-13	0.6084	0.004	-8.9	5.509	4	0.239	302979	SLC38A1--[]--SLC38A2
rs995246	23	131208596	a	t	-0.0986	0.0136	4.428e-13	0.7465	0.0001	19.2	4.95	2	0.08418	76680	[MST4]
rs932503	11	32371215	t	c	-0.0602	0.0083	4.441e-13	0.5922	0.0183	-15.1	5.212	4	0.2663	302979	RCN1---[]--WT1
rs34212511	9	807095	t	g	0.0603	0.0083	4.452e-13	0.3927	0.017	78.9	28.493	4	9.907e-06	302979	KANK1--[]--DMRT1
rs12816358	12	46736646	a	g	-0.0603	0.0083	4.534e-13	0.3918	0.004	-9.6	5.473	4	0.2421	302979	SLC38A1--[]--SLC38A2
rs12006631	23	131639444	a	g	0.0806	0.0111	4.545e-13	0.4264	0.004	63.6	11.001	2	0.004084	76680	MBNL3--[]---HS6ST2
rs4768727	12	46864205	c	g	-0.0632	0.0087	4.571e-13	0.3174	0.0131	50.3	12.061	4	0.0169	302979	SLC38A2--[]---SLC38A4
rs2770692	23	131633274	t	g	0.0804	0.0111	4.678e-13	0.426	0.0035	63.8	11.048	2	0.003989	76680	MBNL3--[]---HS6ST2
rs12628051	22	40654276	t	c	-0.0617	0.0085	4.683e-13	0.6561	0.006	26.2	8.131	4	0.0869	302979	[TNRC6B]
rs7120483	11	32406983	c	g	0.0887	0.0123	4.731e-13	0.1222	0.0061	-4.1	5.763	4	0.2176	302979	RCN1---[]-WT1
rs9706520	12	46862881	a	g	-0.0632	0.0087	4.764e-13	0.3176	0.0131	49.4	11.863	4	0.0184	302979	SLC38A2--[]---SLC38A4
rs12407439	1	22347396	a	g	-0.1112	0.0154	4.867e-13	0.8401	0.0067	55	11.101	3	0.01119	82043	CELA3B--[]--CDC42
rs2408507	12	46729407	a	g	-0.0604	0.0084	4.911e-13	0.3921	0.0054	-12.8	5.317	4	0.2563	302979	SLC38A1--[]--SLC38A2
rs2045556	12	46673433	a	g	-0.0641	0.0089	5.277e-13	0.3244	0.0075	18.9	7.394	4	0.1165	302979	SLC38A1--[]--SLC38A2
rs4768737	12	46990287	t	c	0.0631	0.0088	5.551e-13	0.6571	0.0114	44.4	10.797	4	0.02894	302979	SLC38A2---[]---SLC38A4
rs5030335	11	32408693	a	g	0.0884	0.0123	5.64e-13	0.1221	0.006	-7.6	5.576	4	0.2332	302979	RCN1---[]WT1
rs4694227	4	70524658	a	t	0.062	0.0086	5.868e-13	0.6129	0.0131	37.9	9.665	4	0.04647	302979	UGT2A1-[]--SULT1B1
rs6582661	12	46870420	t	c	0.0628	0.0087	5.952e-13	0.6825	0.0129	53.1	12.795	4	0.01232	302979	SLC38A2---[]---SLC38A4
rs7487075	12	46828918	a	g	0.0598	0.0083	6.045e-13	0.5927	0.0079	20.8	7.577	4	0.1084	302979	SLC38A2--[]---SLC38A4
rs28460016	11	32398371	t	g	-0.089	0.0124	6.112e-13	0.8781	0.0068	13.7	6.952	4	0.1385	302979	RCN1---[]--WT1
rs11597399	10	105649752	t	c	0.0982	0.0137	6.276e-13	0.0957	0.003	-11.6	5.376	4	0.2508	302979	[OBFC1]
rs6001862	22	40681788	t	c	0.0615	0.0086	6.286e-13	0.3431	0.0098	46.6	11.237	4	0.02402	302979	[TNRC6B]
rs2770693	23	131648314	a	g	-0.0799	0.0111	6.404e-13	0.5721	0.003	63	10.82	2	0.004472	76680	MBNL3--[]---HS6ST2
rs35007589	10	105655228	t	c	0.0981	0.0137	6.615e-13	0.0957	0.0031	-9.4	5.482	4	0.2413	302979	[OBFC1]
rs3925101	12	46869663	t	c	0.0626	0.0087	7.051e-13	0.6816	0.013	51.6	12.402	4	0.0146	302979	SLC38A2---[]---SLC38A4
rs7683082	4	70526756	a	g	-0.0616	0.0086	7.085e-13	0.3857	0.0135	37	9.517	4	0.04941	302979	UGT2A1-[]--SULT1B1
rs3924477	13	41191363	a	g	-0.0626	0.0087	7.196e-13	0.6925	0.008	30	8.578	4	0.07257	302979	[FOXO1]
rs2748726	23	131178826	t	g	-0.1029	0.0143	7.265e-13	0.5943	0.0028	0	0.136	1	0.7119	71495	[MST4]
rs6001848	22	40636799	a	g	-0.0614	0.0086	7.391e-13	0.6615	0.0074	40.7	10.118	4	0.03849	302979	[TNRC6B]
rs7989711	13	41215696	t	c	0.0626	0.0087	7.502e-13	0.3062	0.0086	39.6	9.927	4	0.04168	302979	[FOXO1]
rs7486915	12	46869222	t	c	0.0625	0.0087	7.707e-13	0.6817	0.013	51.9	12.47	4	0.01418	302979	SLC38A2---[]---SLC38A4
rs7324319	13	41233505	c	g	0.0627	0.0088	7.88e-13	0.3073	0.008	41.2	10.203	4	0.03715	302979	[FOXO1]
rs12585875	13	41199531	a	g	-0.0625	0.0087	7.973e-13	0.6922	0.0078	36.1	9.393	4	0.052	302979	[FOXO1]
rs1604749	4	70536561	t	c	-0.0611	0.0085	7.975e-13	0.3856	0.0135	36.3	9.421	4	0.0514	302979	UGT2A1--[]--SULT1B1
rs1587767	4	70538240	t	g	-0.061	0.0085	7.985e-13	0.3855	0.0135	36.9	9.513	4	0.04947	302979	UGT2A1--[]--SULT1B1
rs11598840	10	105645181	a	g	0.0975	0.0136	8.134e-13	0.0959	0.003	-18.1	5.082	4	0.279	302979	[OBFC1]
rs9669403	12	46798900	a	g	0.0599	0.0084	8.284e-13	0.3994	0.0041	0	2.441	4	0.6553	302979	SLC38A2--[]---SLC38A4
rs7960808	12	46870206	t	c	-0.0623	0.0087	8.313e-13	0.3181	0.0128	52.3	12.582	4	0.01351	302979	SLC38A2---[]---SLC38A4
rs7338669	13	41200091	a	g	-0.0624	0.0087	8.528e-13	0.6922	0.0078	36.2	9.411	4	0.05162	302979	[FOXO1]
rs111407432	6	152585213	a	g	-0.1097	0.0153	8.529e-13	0.0779	0.0016	0	3.67	4	0.4525	302979	[SYNE1]
rs7330614	13	41199421	a	g	0.0624	0.0087	8.575e-13	0.3078	0.0078	36	9.374	4	0.05241	302979	[FOXO1]
rs4943798	13	41202948	t	c	-0.0624	0.0087	8.622e-13	0.6923	0.0079	37.2	9.562	4	0.0485	302979	[FOXO1]
rs3892360	13	41184078	c	g	-0.0624	0.0087	8.656e-13	0.6922	0.0078	31.8	8.798	4	0.06636	302979	[FOXO1]
rs2008569	22	40688409	a	g	-0.0611	0.0085	8.668e-13	0.6631	0.0063	38.1	9.695	4	0.04588	302979	[TNRC6B]
rs559422	11	248181	a	c	0.107	0.015	8.683e-13	0.9105	0.0075	3.5	6.216	4	0.1836	302979	[PSMD13]
rs3924478	13	41191473	t	c	0.0624	0.0087	8.813e-13	0.3073	0.0082	32.4	8.87	4	0.06444	302979	[FOXO1]
rs2151785	13	41243660	a	g	0.0627	0.0088	8.842e-13	0.3074	0.008	40.5	10.084	4	0.03903	302979	FOXO1-[]--MRPS31
rs956910	12	46759788	a	g	-0.0593	0.0083	8.845e-13	0.3941	0.0056	-11.6	5.376	4	0.2508	302979	[SLC38A2]
rs12583418	13	41195411	a	g	0.0624	0.0087	8.923e-13	0.307	0.0081	33.1	8.968	4	0.06191	302979	[FOXO1]
rs6582660	12	46870401	a	c	0.0623	0.0087	8.94e-13	0.6823	0.013	53.7	12.96	4	0.01147	302979	SLC38A2---[]---SLC38A4
rs2297627	13	41233931	a	g	-0.0625	0.0088	9.008e-13	0.6927	0.008	40.9	10.16	4	0.03782	302979	[FOXO1]
rs36069217	6	152592115	c	g	0.1107	0.0155	9.024e-13	0.9234	0.0011	0	3.546	4	0.4709	302979	[SYNE1]
rs9549252	13	41230141	t	c	-0.0625	0.0087	9.08e-13	0.6927	0.008	41	10.17	4	0.03766	302979	[FOXO1]
rs12585277	13	41224813	t	c	0.0624	0.0087	9.128e-13	0.3074	0.0079	41.1	10.181	4	0.03748	302979	[FOXO1]
rs1812266	9	805074	c	g	0.0619	0.0087	9.131e-13	0.3698	0.0234	78.1	27.397	4	1.652e-05	302979	KANK1--[]--DMRT1
rs17421586	22	40591312	a	t	0.0612	0.0086	9.17e-13	0.3373	0.0078	38.6	9.779	4	0.04432	302979	[TNRC6B]
rs4581585	13	41203905	t	c	0.0624	0.0087	9.193e-13	0.3077	0.0079	37.1	9.536	4	0.04902	302979	[FOXO1]
rs12585870	13	41199487	a	c	-0.0624	0.0087	9.223e-13	0.6922	0.0078	36	9.379	4	0.05229	302979	[FOXO1]
rs4943797	13	41201633	a	g	0.0624	0.0087	9.254e-13	0.3077	0.0079	36.8	9.495	4	0.04985	302979	[FOXO1]
rs17061450	13	41183716	a	g	0.0623	0.0087	9.263e-13	0.3076	0.0079	31.8	8.793	4	0.06649	302979	[FOXO1]
rs17061491	13	41228210	a	t	0.0624	0.0087	9.271e-13	0.3073	0.0079	41.1	10.18	4	0.03751	302979	[FOXO1]
rs7988604	13	41215802	t	g	0.0623	0.0087	9.283e-13	0.3074	0.0079	40.2	10.034	4	0.03986	302979	[FOXO1]
rs4325426	13	41216437	a	c	0.0623	0.0087	9.295e-13	0.3072	0.0081	40.3	10.056	4	0.0395	302979	[FOXO1]
rs7990923	13	41215972	a	g	-0.0623	0.0087	9.328e-13	0.6926	0.0079	40.3	10.044	4	0.03969	302979	[FOXO1]
rs4943800	13	41216831	a	g	-0.0623	0.0087	9.367e-13	0.6926	0.0079	40.5	10.077	4	0.03915	302979	[FOXO1]
rs57735994	13	41226561	c	g	-0.0624	0.0087	9.389e-13	0.6926	0.0079	41	10.177	4	0.03755	302979	[FOXO1]
rs10786774	10	105644323	c	g	-0.0974	0.0136	9.39e-13	0.9042	0.0029	-13.7	5.275	4	0.2602	302979	[OBFC1]
rs7334318	13	41217410	c	g	-0.0623	0.0087	9.397e-13	0.6926	0.0079	40.6	10.102	4	0.03874	302979	[FOXO1]
rs8001443	13	41216646	t	c	-0.0623	0.0087	9.406e-13	0.6926	0.0079	40.5	10.078	4	0.03914	302979	[FOXO1]
rs9549240	13	41186644	t	g	-0.0623	0.0087	9.407e-13	0.6923	0.0079	32.1	8.839	4	0.06526	302979	[FOXO1]
rs9532575	13	41225361	c	g	0.0624	0.0087	9.416e-13	0.3074	0.0079	41	10.177	4	0.03754	302979	[FOXO1]
rs7317254	13	41217849	a	g	-0.0623	0.0087	9.476e-13	0.6926	0.0079	40.8	10.134	4	0.03823	302979	[FOXO1]
rs7985364	13	41179580	c	g	-0.0622	0.0087	9.48e-13	0.6922	0.0079	31.6	8.777	4	0.06693	302979	[FOXO1]
rs55920113	13	41222112	t	c	0.0623	0.0087	9.494e-13	0.3074	0.0079	41	10.161	4	0.0378	302979	[FOXO1]
rs9532577	13	41231542	a	g	-0.0625	0.0088	9.496e-13	0.6929	0.0082	42.1	10.359	4	0.03479	302979	[FOXO1]
rs3900833	13	41188292	a	g	-0.0622	0.0087	9.528e-13	0.6922	0.0079	31.8	8.796	4	0.06641	302979	[FOXO1]
rs10507484	13	41218134	t	c	-0.0623	0.0087	9.603e-13	0.6926	0.0079	40.9	10.158	4	0.03784	302979	[FOXO1]
rs7333037	13	41215256	a	t	-0.0623	0.0087	9.62e-13	0.6925	0.0079	40.1	10.017	4	0.04014	302979	[FOXO1]
rs4429172	13	41189143	a	c	0.0623	0.0087	9.627e-13	0.3076	0.0079	32.6	8.897	4	0.06374	302979	[FOXO1]
rs17156153	11	270514	t	c	-0.1081	0.0152	9.636e-13	0.0815	0.0028	-2.9	5.83	4	0.2122	302979	PSMD13--[]-NLRP6
rs9549255	13	41235213	t	c	0.0625	0.0088	9.725e-13	0.3073	0.008	40.8	10.144	4	0.03808	302979	[FOXO1]
rs9549247	13	41220777	c	g	0.0623	0.0087	9.835e-13	0.3065	0.008	41.8	10.305	4	0.03558	302979	[FOXO1]
rs9549241	13	41210041	a	g	0.0623	0.0087	9.861e-13	0.3075	0.0079	38.3	9.729	4	0.04524	302979	[FOXO1]
rs3858437	11	32385658	a	g	0.0683	0.0096	9.95e-13	0.2351	0.0047	35.4	9.284	4	0.05437	302979	RCN1---[]--WT1
rs9549244	13	41218685	a	g	0.0622	0.0087	1.011e-12	0.3073	0.008	40.6	10.095	4	0.03886	302979	[FOXO1]
rs9577093	13	41228392	a	g	0.0623	0.0087	1.013e-12	0.3074	0.0079	40.9	10.148	4	0.038	302979	[FOXO1]
rs17061503	13	41246758	a	g	0.0626	0.0088	1.016e-12	0.3073	0.0083	41.6	10.27	4	0.03612	302979	FOXO1-[]--MRPS31
rs59308928	13	41245079	t	c	0.0626	0.0088	1.024e-12	0.3074	0.0082	41.8	10.304	4	0.0356	302979	FOXO1-[]--MRPS31
rs9577088	13	41225097	a	g	-0.0622	0.0087	1.032e-12	0.6926	0.0079	40.8	10.142	4	0.0381	302979	[FOXO1]
rs9577091	13	41227865	a	g	0.0623	0.0087	1.033e-12	0.3074	0.0079	41	10.164	4	0.03776	302979	[FOXO1]
rs7335520	13	41196407	t	c	0.0622	0.0087	1.042e-12	0.3076	0.0079	35.1	9.241	4	0.05535	302979	[FOXO1]
rs7328677	13	41229905	a	g	-0.0623	0.0087	1.045e-12	0.6926	0.0079	40.9	10.155	4	0.03789	302979	[FOXO1]
rs3782904	12	46757985	t	c	-0.0591	0.0083	1.053e-12	0.3943	0.0056	-10.2	5.446	4	0.2445	302979	[SLC38A2]
rs7993233	13	41219434	a	t	0.0622	0.0087	1.057e-12	0.3074	0.0079	40.9	10.155	4	0.03789	302979	[FOXO1]
rs2701863	13	41170140	t	c	0.0622	0.0087	1.058e-12	0.1548	0.1537	31.8	8.8	4	0.0663	302979	[FOXO1]
rs1413482	13	41218451	t	c	0.0621	0.0087	1.063e-12	0.3074	0.0079	40.9	10.15	4	0.03797	302979	[FOXO1]
rs9532571	13	41218670	t	c	0.0621	0.0087	1.063e-12	0.3074	0.0079	40.9	10.159	4	0.03783	302979	[FOXO1]
rs9549249	13	41224442	t	c	0.0623	0.0087	1.078e-12	0.3069	0.0082	41.2	10.2	4	0.03719	302979	[FOXO1]
rs2755219	13	41169625	a	g	-0.0622	0.0087	1.079e-12	0.6922	0.0079	32.1	8.834	4	0.06539	302979	[FOXO1]
rs58919811	13	41226485	a	c	-0.0622	0.0087	1.085e-12	0.6929	0.0081	43.1	10.549	4	0.03213	302979	[FOXO1]
rs9577087	13	41221589	t	g	0.0622	0.0087	1.112e-12	0.3071	0.0082	41.9	10.328	4	0.03526	302979	[FOXO1]
rs2995264	10	105668843	a	g	-0.0969	0.0136	1.13e-12	0.904	0.0034	-6.3	5.644	4	0.2274	302979	[OBFC1]
rs6582656	12	46843416	a	g	-0.0591	0.0083	1.13e-12	0.4079	0.0073	24.7	7.967	4	0.0928	302979	SLC38A2--[]---SLC38A4
rs6563842	13	41244297	t	g	0.0625	0.0088	1.148e-12	0.3071	0.0081	40.3	10.052	4	0.03956	302979	FOXO1-[]--MRPS31
rs7324081	13	41233345	a	g	0.0623	0.0088	1.151e-12	0.3068	0.0085	44.6	10.836	4	0.02847	302979	[FOXO1]
rs693163	11	35074665	t	c	0.0581	0.0082	1.159e-12	0.5401	0.0074	32.5	8.889	4	0.06393	302979	PDHX--[]--CD44
rs739182	22	40615276	t	g	0.0607	0.0085	1.17e-12	0.3374	0.0073	37.6	9.619	4	0.04736	302979	[TNRC6B]
rs6563841	13	41239178	a	c	-0.0624	0.0088	1.171e-12	0.6918	0.0078	40	9.995	4	0.04051	302979	[FOXO1]
rs4768698	12	46749088	a	g	-0.059	0.0083	1.183e-12	0.3943	0.0057	-8.8	5.513	4	0.2386	302979	SLC38A1--[]-SLC38A2
rs1360719	13	41225874	c	g	0.0622	0.0088	1.186e-12	0.3066	0.0087	43.1	10.553	4	0.03208	302979	[FOXO1]
rs2418902	11	32384946	a	g	-0.068	0.0096	1.19e-12	0.7649	0.0047	35.3	9.275	4	0.05459	302979	RCN1---[]--WT1
rs2984131	10	105658088	t	c	-0.0969	0.0136	1.191e-12	0.9042	0.0032	-6.5	5.633	4	0.2282	302979	[OBFC1]
rs9532579	13	41243458	t	c	-0.0623	0.0088	1.198e-12	0.6925	0.008	41.6	10.27	4	0.03612	302979	FOXO1-[]--MRPS31
rs61889189	11	32385875	t	g	-0.0681	0.0096	1.202e-12	0.7656	0.0054	35.7	9.338	4	0.05319	302979	RCN1---[]--WT1
rs9789514	2	11681579	c	g	-0.087	0.0122	1.202e-12	0.2879	0.018	-28.8	3.882	3	0.2744	82043	[GREB1]
rs7308910	12	46838242	t	c	-0.059	0.0083	1.208e-12	0.4088	0.0074	23.2	7.815	4	0.09859	302979	SLC38A2--[]---SLC38A4
rs2296254	6	152555112	t	c	-0.0705	0.0099	1.213e-12	0.2112	0.0071	0	1.037	4	0.9042	302979	[SYNE1]
rs9566553	13	41174231	a	g	-0.062	0.0087	1.221e-12	0.6922	0.0079	31.6	8.767	4	0.06721	302979	[FOXO1]
rs743899	22	40688171	t	c	-0.0607	0.0085	1.227e-12	0.6629	0.0062	34.2	9.114	4	0.0583	302979	[TNRC6B]
rs11031737	11	32372772	a	g	0.0577	0.0081	1.248e-12	0.4787	0.0091	36.8	9.49	4	0.04994	302979	RCN1---[]--WT1
rs4943795	13	41173433	a	g	-0.062	0.0087	1.251e-12	0.6924	0.008	31.9	8.804	4	0.06618	302979	[FOXO1]
rs7488144	12	46870893	c	g	0.0618	0.0087	1.298e-12	0.6817	0.0128	52.3	12.591	4	0.01346	302979	SLC38A2---[]---SLC38A4
rs4133652	4	70546867	a	c	0.06	0.0085	1.348e-12	0.6139	0.0134	36.4	9.439	4	0.05101	302979	UGT2A1--[]--SULT1B1
rs10880974	12	46871058	t	c	-0.0618	0.0087	1.36e-12	0.3178	0.0133	53.6	12.936	4	0.01159	302979	SLC38A2---[]---SLC38A4
rs4076484	12	46833912	c	g	-0.059	0.0083	1.372e-12	0.4116	0.0108	21.3	7.628	4	0.1062	302979	SLC38A2--[]---SLC38A4
rs12160931	22	40614512	t	g	-0.0605	0.0085	1.375e-12	0.6625	0.0073	38.2	9.709	4	0.04562	302979	[TNRC6B]
rs6001877	22	40712637	a	g	0.0604	0.0085	1.376e-12	0.3369	0.0067	39.3	9.892	4	0.0423	302979	[TNRC6B]
rs7105471	11	32393885	a	g	0.0872	0.0123	1.444e-12	0.1224	0.0061	0.2	6.012	4	0.1983	302979	RCN1---[]--WT1
rs7570979	2	11717429	a	g	-0.0648	0.0092	1.444e-12	0.2976	0.0027	0	3.473	4	0.4819	302979	[GREB1]
rs7974529	12	46751388	a	g	-0.0588	0.0083	1.473e-12	0.3941	0.0057	-8.8	5.517	4	0.2383	302979	SLC38A1--[]SLC38A2
rs879487	11	35073852	c	g	-0.0579	0.0082	1.478e-12	0.4603	0.007	33.2	8.987	4	0.06143	302979	PDHX--[]--CD44
rs6001832	22	40592214	a	g	-0.0606	0.0086	1.487e-12	0.6628	0.0077	38.3	9.731	4	0.0452	302979	[TNRC6B]
rs12313929	12	46875098	a	g	0.0615	0.0087	1.498e-12	0.6825	0.013	55.6	13.501	4	0.009072	302979	SLC38A2---[]---SLC38A4
rs34472481	12	46836348	c	g	-0.0589	0.0083	1.502e-12	0.4114	0.0104	21.8	7.671	4	0.1044	302979	SLC38A2--[]---SLC38A4
rs59961456	11	32392844	t	g	-0.0872	0.0123	1.526e-12	0.8776	0.0061	-0.1	5.992	4	0.1998	302979	RCN1---[]--WT1
rs73006226	11	108072728	a	c	-0.09	0.0127	1.541e-12	0.1275	0.0188	26.2	8.126	4	0.08706	302979	[NPAT]
rs10767932	11	32382641	a	g	-0.0575	0.0081	1.568e-12	0.5208	0.009	35.5	9.303	4	0.05395	302979	RCN1---[]--WT1
rs627096	11	35074966	a	c	0.0577	0.0082	1.576e-12	0.5398	0.0069	33.6	9.035	4	0.06023	302979	PDHX--[]--CD44
rs35469085	9	806912	c	g	-0.0606	0.0086	1.619e-12	0.6067	0.0171	81.1	31.716	4	2.186e-06	302979	KANK1--[]--DMRT1
rs7954645	12	46873512	a	g	0.0615	0.0087	1.649e-12	0.6819	0.0128	53.8	12.979	4	0.01138	302979	SLC38A2---[]---SLC38A4
rs4076248	12	46833605	t	c	0.0587	0.0083	1.722e-12	0.5879	0.0113	22.6	7.757	4	0.1009	302979	SLC38A2--[]---SLC38A4
rs11249457	4	70557974	t	c	0.0596	0.0084	1.741e-12	0.6136	0.0134	38.1	9.693	4	0.04592	302979	UGT2A1--[]--SULT1B1
rs2721045	13	41162632	a	t	0.0617	0.0087	1.772e-12	0.3076	0.008	32.5	8.889	4	0.06393	302979	[FOXO1]
rs2221366	4	70557072	a	g	0.0595	0.0084	1.807e-12	0.6096	0.0146	37.9	9.666	4	0.04646	302979	UGT2A1--[]--SULT1B1
rs3971300	1	22484575	t	c	-0.0655	0.0093	1.815e-12	0.7326	0.0101	0	2.142	4	0.7096	302979	WNT4--[]---ZBTB40
rs4941988	13	41196006	t	g	-0.0621	0.0088	1.826e-12	0.6967	0.0079	38.8	9.803	4	0.04388	302979	[FOXO1]
rs2553783	11	35072118	t	c	-0.058	0.0082	1.83e-12	0.4602	0.007	35.3	9.275	4	0.05458	302979	PDHX--[]--CD44
rs4943796	13	41196016	t	c	0.0622	0.0088	1.85e-12	0.3027	0.009	37.6	9.623	4	0.04728	302979	[FOXO1]
rs4768730	12	46876405	t	c	-0.0612	0.0087	1.87e-12	0.3172	0.013	55.5	13.49	4	0.009114	302979	SLC38A2---[]---SLC38A4
rs4941987	13	41195992	t	c	-0.062	0.0088	1.883e-12	0.6967	0.0079	38.8	9.808	4	0.04378	302979	[FOXO1]
rs77661587	4	70560582	t	c	0.0594	0.0084	1.893e-12	0.6125	0.0129	40.8	10.13	4	0.03829	302979	UGT2A1--[]--SULT1B1
rs7964767	12	46877429	a	g	-0.0612	0.0087	1.909e-12	0.318	0.0128	54.3	13.12	4	0.01071	302979	SLC38A2---[]---SLC38A4
rs2143175	22	40603732	a	g	-0.0602	0.0085	1.917e-12	0.6627	0.0075	38.1	9.692	4	0.04594	302979	[TNRC6B]
rs4608874	4	70561066	t	c	0.0594	0.0084	1.92e-12	0.6134	0.0133	38.3	9.724	4	0.04534	302979	UGT2A1--[]--SULT1B1
rs2721044	13	41162225	t	c	0.0615	0.0087	2.013e-12	0.3074	0.008	32.1	8.831	4	0.06545	302979	[FOXO1]
rs2553777	11	35077584	c	g	-0.0573	0.0082	2.142e-12	0.4601	0.0071	32.7	8.92	4	0.06313	302979	PDHX--[]--CD44
rs4768115	12	46732519	c	g	0.0587	0.0084	2.153e-12	0.6061	0.0056	-8.4	5.534	4	0.2368	302979	SLC38A1--[]--SLC38A2
rs10815466	9	680714	a	g	0.0798	0.0114	2.168e-12	0.1509	0.0157	51	12.256	4	0.01555	302979	[KANK1]
rs2475218	10	105672015	t	c	-0.095	0.0135	2.274e-12	0.9027	0.0037	-14.8	5.226	4	0.2649	302979	[OBFC1]
rs1474667	22	40559156	a	g	0.0606	0.0086	2.28e-12	0.3384	0.0067	30.8	8.673	4	0.06981	302979	FAM83F---[]--TNRC6B
rs2756116	10	105671804	t	c	0.095	0.0135	2.28e-12	0.0973	0.0037	-14.9	5.223	4	0.2652	302979	[OBFC1]
rs7713218	5	1283312	a	g	0.0598	0.0085	2.333e-12	0.4774	0.0055	22.8	7.772	4	0.1003	302979	[TERT]
rs11212674	11	108358820	a	g	0.0785	0.0112	2.373e-12	0.8392	0.0164	10.2	6.68	4	0.1538	302979	[KDELC2]
rs4547171	12	46733392	a	g	-0.0585	0.0083	2.374e-12	0.3944	0.0058	-9.1	5.499	4	0.2399	302979	SLC38A1--[]--SLC38A2
rs2701869	13	41157372	a	g	0.0614	0.0088	2.385e-12	0.3074	0.0081	32.4	8.876	4	0.06428	302979	[FOXO1]
rs2169030	12	46735056	a	c	-0.0585	0.0083	2.391e-12	0.3945	0.006	-8.8	5.515	4	0.2384	302979	SLC38A1--[]--SLC38A2
rs2488000	10	105671109	t	g	0.095	0.0136	2.429e-12	0.0971	0.0037	-18.8	5.051	4	0.2821	302979	[OBFC1]
rs2253001	13	41145330	a	t	-0.0614	0.0088	2.433e-12	0.6915	0.0078	37.1	9.536	4	0.04901	302979	[FOXO1]
rs1492894	12	46728668	t	c	0.0585	0.0084	2.449e-12	0.6056	0.0059	-9.3	5.491	4	0.2405	302979	SLC38A1--[]--SLC38A2
rs2721067	13	41156708	t	c	0.0613	0.0088	2.451e-12	0.3075	0.0081	32.6	8.898	4	0.06371	302979	[FOXO1]
rs1471223	12	46727770	t	g	0.0585	0.0084	2.488e-12	0.6054	0.006	-9	5.503	4	0.2394	302979	SLC38A1--[]--SLC38A2
rs6582663	12	46877389	a	t	-0.0609	0.0087	2.525e-12	0.3179	0.0128	54.2	13.098	4	0.01081	302979	SLC38A2---[]---SLC38A4
rs4768116	12	46733030	t	g	0.0584	0.0083	2.528e-12	0.6054	0.006	-8.4	5.537	4	0.2365	302979	SLC38A1--[]--SLC38A2
rs7132228	12	46731961	a	g	0.0584	0.0083	2.587e-12	0.6054	0.006	-8.8	5.516	4	0.2383	302979	SLC38A1--[]--SLC38A2
rs2408508	12	46730600	t	c	-0.0584	0.0083	2.704e-12	0.3946	0.006	-9	5.505	4	0.2393	302979	SLC38A1--[]--SLC38A2
rs7877984	23	131324633	t	c	-0.1232	0.0176	2.704e-12	0.8938	0.0003	-65.4	2.419	2	0.2983	76680	FRMD7--[]--RAP2C
rs73639400	9	683423	t	c	-0.0789	0.0113	2.746e-12	0.8451	0.0218	53.1	12.795	4	0.01232	302979	[KANK1]
rs2755216	13	41156938	a	g	0.0612	0.0088	2.795e-12	0.3076	0.008	32.6	8.907	4	0.06346	302979	[FOXO1]
rs12317787	12	46736729	t	c	-0.0583	0.0083	2.803e-12	0.3947	0.0059	-8.5	5.531	4	0.237	302979	SLC38A1--[]--SLC38A2
rs2721066	13	41156188	t	c	-0.0612	0.0088	2.82e-12	0.6924	0.008	32.9	8.936	4	0.06272	302979	[FOXO1]
rs2488001	10	105671132	a	g	0.0945	0.0135	2.854e-12	0.0972	0.0037	-14.9	5.221	4	0.2654	302979	[OBFC1]
rs10786775	10	105657316	c	g	-0.0944	0.0135	2.877e-12	0.9028	0.0037	-21.5	4.94	4	0.2935	302979	[OBFC1]
rs12004436	9	683430	t	c	0.0789	0.0113	2.91e-12	0.1549	0.0218	53.1	12.805	4	0.01227	302979	[KANK1]
rs1265165	10	105671527	t	c	0.0945	0.0135	2.985e-12	0.0971	0.0036	-15.5	5.197	4	0.2677	302979	[OBFC1]
rs2755214	13	41149345	t	g	-0.0611	0.0088	2.989e-12	0.6923	0.0081	33.9	9.075	4	0.05925	302979	[FOXO1]
rs11031002	11	30215261	a	t	-0.0858	0.0123	3.08e-12	0.1313	0.0025	0	3.866	4	0.4244	302979	KCNA4---[]--FSHB
rs35487626	4	70647778	t	g	0.0577	0.0083	3.102e-12	0.574	0.0146	50.4	12.099	4	0.01663	302979	SULT1B1--[]--SULT1E1
rs2475215	10	105660702	t	c	0.0944	0.0135	3.131e-12	0.0973	0.0038	-19.7	5.014	4	0.2858	302979	[OBFC1]
rs1977230	10	105656616	a	g	-0.0942	0.0135	3.25e-12	0.9029	0.0037	-21.8	4.925	4	0.2951	302979	[OBFC1]
rs12484438	22	40558064	t	c	-0.0602	0.0086	3.271e-12	0.6629	0.0077	32.7	8.911	4	0.06335	302979	FAM83F---[]--TNRC6B
rs2358039	2	11729606	a	g	0.061	0.0088	3.615e-12	0.6849	0.0057	0	2.228	4	0.6939	302979	[GREB1]
rs4603422	13	41148353	t	c	-0.0609	0.0088	3.683e-12	0.6925	0.0081	33.6	9.038	4	0.06015	302979	[FOXO1]
rs7035551	9	811618	a	g	0.0583	0.0084	3.796e-12	0.3618	0.021	77.2	26.338	4	2.704e-05	302979	KANK1--[]--DMRT1
rs11183468	12	46806261	a	t	-0.0577	0.0083	3.95e-12	0.4135	0.0131	15.5	7.103	4	0.1306	302979	SLC38A2--[]---SLC38A4
rs4325427	13	41216534	t	c	0.0617	0.0089	3.988e-12	0.2885	0.0084	33.5	9.024	4	0.06051	302979	[FOXO1]
rs1986649	13	41178824	t	c	0.0687	0.0099	4.099e-12	0.2084	0.0063	35	9.225	4	0.05572	302979	[FOXO1]
rs2487999	10	105659826	t	c	0.0937	0.0135	4.181e-12	0.097	0.0036	-21.9	4.922	4	0.2954	302979	[OBFC1]
rs9549236	13	41147158	t	c	-0.0607	0.0088	4.211e-12	0.6925	0.0081	34	9.088	4	0.05893	302979	[FOXO1]
rs3920533	11	32297640	t	g	0.1061	0.0153	4.505e-12	0.0781	0.0051	-2.5	5.855	4	0.2103	302979	RCN1---[]---WT1
rs10815717	9	801571	a	g	0.0587	0.0085	4.588e-12	0.3904	0.022	80.1	30.108	4	4.654e-06	302979	KANK1--[]--DMRT1
rs5933105	23	131301492	a	c	0.1245	0.018	4.772e-12	0.1028	0.0016	-22.2	3.274	2	0.1946	76680	FRMD7--[]--RAP2C
rs12365913	11	30370218	a	g	0.0791	0.0114	4.903e-12	0.8487	0.0034	0	3.878	4	0.4228	302979	ARL14EP--[]--MPPED2
rs10917162	1	22480219	t	c	-0.0609	0.0088	4.964e-12	0.6834	0.0036	-45.1	4.136	4	0.3879	302979	WNT4--[]---ZBTB40
rs13211693	6	152786963	t	c	0.0677	0.0098	4.969e-12	0.2274	0.016	-11.7	5.37	4	0.2514	302979	[SYNE1]
rs12363432	11	30371615	t	c	-0.079	0.0114	5.248e-12	0.1512	0.0033	0	3.779	4	0.4368	302979	ARL14EP--[]--MPPED2
rs10835658	11	30371313	t	c	-0.079	0.0114	5.26e-12	0.1512	0.0033	0	3.779	4	0.4367	302979	ARL14EP--[]--MPPED2
rs73570202	23	131322033	t	c	-0.1218	0.0177	5.32e-12	0.8943	0.0005	-53.6	2.604	2	0.2719	76680	FRMD7--[]--RAP2C
rs2721072	13	41144919	a	g	0.0605	0.0088	5.382e-12	0.3074	0.0082	32.7	8.912	4	0.06334	302979	[FOXO1]
rs11031056	11	30366528	a	t	-0.0789	0.0114	5.547e-12	0.1513	0.0033	0	3.78	4	0.4367	302979	ARL14EP-[]--MPPED2
rs1587766	4	70567095	t	c	-0.0581	0.0084	5.651e-12	0.3839	0.0149	47.3	11.39	4	0.02251	302979	UGT2A1--[]--SULT1B1
rs9397492	6	152542234	t	g	-0.0634	0.0092	5.701e-12	0.3111	0.0015	5.2	4.22	2	0.1212	284776	[SYNE1]
rs5933157	23	131578015	c	g	0.0915	0.0133	5.821e-12	0.4193	0	1.8	3.055	1	0.08048	63840	MBNL3-[]---HS6ST2
rs35925113	2	11629291	t	c	0.0698	0.0101	5.86e-12	0.7639	0.0064	11	6.744	4	0.15	302979	E2F6--[]--GREB1
rs7021644	9	809502	a	c	0.0579	0.0084	5.897e-12	0.3621	0.0209	76.8	25.888	4	3.334e-05	302979	KANK1--[]--DMRT1
rs2785152	11	35070068	t	c	0.0572	0.0083	5.959e-12	0.5503	0.007	37.1	9.538	4	0.04897	302979	PDHX--[]--CD44
rs10917163	1	22480241	t	c	-0.0606	0.0088	6.005e-12	0.6842	0.0032	-45.8	4.114	4	0.3907	302979	WNT4--[]---ZBTB40
rs12285277	11	30363545	t	c	0.0786	0.0114	6.284e-12	0.8487	0.0034	0	3.649	4	0.4556	302979	ARL14EP-[]--MPPED2
rs1923249	13	41143881	a	c	0.0603	0.0088	6.379e-12	0.3071	0.0082	34.3	9.128	4	0.05799	302979	[FOXO1]
rs2721069	13	41143720	t	c	0.0603	0.0088	6.399e-12	0.3071	0.0082	34.3	9.127	4	0.058	302979	[FOXO1]
rs10975820	9	684160	a	g	0.0801	0.0117	6.645e-12	0.1548	0.0218	52.6	12.659	4	0.01307	302979	[KANK1]
rs7926666	11	30363101	a	g	-0.0785	0.0114	6.726e-12	0.1513	0.0034	0	3.67	4	0.4525	302979	ARL14EP-[]--MPPED2
rs9549238	13	41179321	a	g	0.0679	0.0099	7.14e-12	0.2084	0.0063	33.5	9.019	4	0.06062	302979	[FOXO1]
rs1827562	4	70571973	t	c	0.0572	0.0083	7.264e-12	0.6114	0.0108	48.2	11.581	4	0.02075	302979	UGT2A1--[]--SULT1B1
rs2721071	13	41144507	a	g	0.0601	0.0088	7.399e-12	0.3074	0.0081	35	9.234	4	0.0555	302979	[FOXO1]
rs11031052	11	30360794	t	c	-0.0783	0.0114	7.444e-12	0.1513	0.0035	0	3.656	4	0.4546	302979	ARL14EP-[]--MPPED2
rs7117691	11	30359892	a	g	0.0782	0.0114	7.65e-12	0.8487	0.0035	0	3.607	4	0.4618	302979	ARL14EP[]--MPPED2
rs7116893	11	30359231	a	g	0.0782	0.0114	7.798e-12	0.8487	0.0035	0	3.583	4	0.4654	302979	ARL14EP[]--MPPED2
rs12278112	11	30360026	t	c	0.0782	0.0114	7.901e-12	0.8487	0.0035	0	3.631	4	0.4582	302979	ARL14EP[]--MPPED2
rs12282630	11	32377399	a	g	-0.0869	0.0127	8.035e-12	0.8846	0.0061	25.3	8.035	4	0.09031	302979	RCN1---[]--WT1
rs6820448	4	70575464	t	c	-0.0569	0.0083	8.136e-12	0.3888	0.0109	48.9	11.733	4	0.01945	302979	UGT2A1--[]--SULT1B1
rs12574749	11	32405355	a	c	0.0614	0.009	8.154e-12	0.279	0.0027	7.4	6.477	4	0.1662	302979	RCN1---[]-WT1
rs7027685	9	802228	a	t	-0.0575	0.0084	8.234e-12	0.5968	0.0231	81.8	33.026	4	1.18e-06	302979	KANK1--[]--DMRT1
rs4654785	1	22491843	a	g	-0.0652	0.0096	8.907e-12	0.7518	0.0122	-4.6	5.738	4	0.2196	302979	WNT4--[]---ZBTB40
rs7122664	11	32381647	a	t	0.0907	0.0133	8.929e-12	0.1065	0.0131	41.8	10.313	4	0.03547	302979	RCN1---[]--WT1
rs10835655	11	30355903	t	c	-0.078	0.0114	8.967e-12	0.1513	0.0035	0	3.57	4	0.4673	302979	[ARL14EP]
rs5975340	23	131658569	a	g	-0.0756	0.0111	8.97e-12	0.5644	0.0024	58.5	9.629	2	0.008111	76680	MBNL3--[]---HS6ST2
rs11512201	11	30355857	t	c	-0.0779	0.0114	9.043e-12	0.1513	0.0035	0	3.588	4	0.4647	302979	[ARL14EP]
rs12648919	4	70541291	a	g	-0.0583	0.0085	9.057e-12	0.3796	0.0157	45	10.916	4	0.02753	302979	UGT2A1--[]--SULT1B1
rs74331022	11	30372818	t	c	-0.0781	0.0115	9.069e-12	0.1508	0.003	0	3.993	4	0.407	302979	ARL14EP--[]--MPPED2
rs12272134	11	30356420	t	c	0.0779	0.0114	9.394e-12	0.8486	0.0035	0	3.623	4	0.4595	302979	[ARL14EP]
rs113084984	2	11701843	a	g	-0.0697	0.0102	9.436e-12	0.2313	0.0119	0	2.205	4	0.6981	302979	[GREB1]
rs7122449	11	30355197	t	c	-0.0778	0.0114	9.852e-12	0.1513	0.0035	0	3.538	4	0.4721	302979	[ARL14EP]
rs7121963	11	30354904	a	c	0.0778	0.0114	1.001e-11	0.8487	0.0035	0	3.529	4	0.4735	302979	[ARL14EP]
rs12289556	11	108309619	a	g	-0.0785	0.0115	1.013e-11	0.1514	0.0167	30.3	8.605	4	0.07176	302979	[C11orf65]
rs13108694	4	70572711	t	g	0.0569	0.0084	1.051e-11	0.6047	0.0106	47.7	11.475	4	0.02171	302979	UGT2A1--[]--SULT1B1
rs12289471	11	108309620	a	c	-0.0783	0.0115	1.085e-11	0.1516	0.0167	29.8	8.541	4	0.07365	302979	[C11orf65]
rs2331759	4	70579214	t	c	0.0565	0.0083	1.094e-11	0.6108	0.0108	49.8	11.956	4	0.01768	302979	UGT2A1--[]--SULT1B1
rs13195723	6	152562967	t	c	-0.0557	0.0082	1.114e-11	0.5512	0.02	0	0.985	4	0.9121	302979	[SYNE1]
rs2456181	5	176450837	c	g	-0.0596	0.0088	1.138e-11	0.5092	0.0073	40.7	8.436	3	0.03781	297794	[ZNF346]
rs7118949	11	30354895	a	g	0.0776	0.0114	1.14e-11	0.8489	0.0033	0	3.604	4	0.4623	302979	[ARL14EP]
rs1961319	11	108293879	t	g	-0.0765	0.0113	1.156e-11	0.1554	0.0171	31.5	8.764	4	0.06729	302979	[C11orf65]
rs9532580	13	41244260	t	c	-0.0626	0.0092	1.161e-11	0.7375	0.0027	47.2	11.358	4	0.02283	302979	FOXO1-[]--MRPS31
rs4694242	4	70584038	a	g	0.0563	0.0083	1.189e-11	0.6108	0.0109	49.7	11.923	4	0.01794	302979	UGT2A1--[]-SULT1B1
rs1354361	4	70585782	t	c	-0.0563	0.0083	1.21e-11	0.3892	0.0108	50.3	12.083	4	0.01674	302979	UGT2A1--[]-SULT1B1
rs12223987	11	30395871	t	c	-0.0748	0.011	1.223e-11	0.17	0.0036	10.1	6.672	4	0.1542	302979	ARL14EP--[]--MPPED2
rs4754319	11	108294773	a	t	0.0763	0.0113	1.247e-11	0.8445	0.017	31.2	8.716	4	0.06861	302979	[C11orf65]
rs12294104	11	30382899	t	c	-0.0739	0.0109	1.285e-11	0.1716	0.0033	-10.3	5.439	4	0.2452	302979	ARL14EP--[]--MPPED2
rs141402489	11	30360225	a	g	-0.0774	0.0114	1.293e-11	0.1515	0.0036	0	3.824	4	0.4303	302979	ARL14EP-[]--MPPED2
rs72992160	11	108308644	a	g	-0.0762	0.0113	1.321e-11	0.1556	0.017	30.1	8.585	4	0.07234	302979	[C11orf65]
rs147995785	11	108308471	a	t	0.0763	0.0113	1.346e-11	0.8448	0.0171	31.7	8.781	4	0.06682	302979	[C11orf65]
rs9371587	6	152660837	t	g	0.0674	0.01	1.359e-11	0.2109	0.0218	0	3.42	4	0.4902	302979	[SYNE1]
rs11212633	11	108307433	a	t	0.0761	0.0113	1.365e-11	0.8444	0.017	30.1	8.579	4	0.07252	302979	[C11orf65]
rs4870098	6	152670989	a	g	0.0662	0.0098	1.372e-11	0.2235	0.0195	-45.6	4.121	4	0.3898	302979	[SYNE1]
rs55930851	11	108333620	a	g	-0.0759	0.0112	1.431e-11	0.156	0.0169	31.2	8.721	4	0.06846	302979	[C11orf65]
rs9549243	13	41217205	a	g	0.0669	0.0099	1.478e-11	0.2079	0.0052	34.3	9.135	4	0.05781	302979	[FOXO1]
rs12278547	11	30354857	t	c	0.077	0.0114	1.497e-11	0.8484	0.0036	0	3.787	4	0.4356	302979	[ARL14EP]
rs72992175	11	108331371	t	c	-0.0758	0.0112	1.515e-11	0.1559	0.017	31.7	8.78	4	0.06684	302979	[C11orf65]
rs6582636	12	46789543	t	c	0.0569	0.0084	1.523e-11	0.6241	0.0027	65.8	17.569	4	0.001498	302979	SLC38A2--[]---SLC38A4
rs142486237	11	108322995	t	c	-0.076	0.0113	1.559e-11	0.1552	0.0171	31.3	8.738	4	0.068	302979	[C11orf65]
rs12289561	11	108309656	c	g	-0.0758	0.0112	1.573e-11	0.1572	0.0167	30.6	8.647	4	0.07055	302979	[C11orf65]
rs10835891	11	32385980	t	c	0.0551	0.0082	1.583e-11	0.5008	0.0113	20.9	7.586	4	0.108	302979	RCN1---[]--WT1
rs113377887	13	41203365	t	c	0.0669	0.0099	1.59e-11	0.2072	0.0058	29.8	8.547	4	0.07347	302979	[FOXO1]
rs56263396	6	152764690	t	c	-0.072	0.0107	1.703e-11	0.8163	0.0191	-25.5	4.78	4	0.3107	302979	[SYNE1]
rs11212628	11	108301322	a	g	-0.0755	0.0112	1.712e-11	0.1575	0.0167	30.1	8.582	4	0.07245	302979	[C11orf65]
rs10835661	11	30381076	t	c	0.0736	0.0109	1.717e-11	0.8294	0.0036	-8.4	5.536	4	0.2366	302979	ARL14EP--[]--MPPED2
rs11518206	11	108321010	a	g	-0.0757	0.0113	1.72e-11	0.1556	0.017	30.9	8.686	4	0.06945	302979	[C11orf65]
rs4470425	22	40716488	a	c	0.0588	0.0087	1.737e-11	0.3158	0.0079	39.5	9.925	4	0.04171	302979	[TNRC6B]
rs7103222	11	108309239	t	c	-0.0754	0.0112	1.743e-11	0.1577	0.0167	29.5	8.514	4	0.07446	302979	[C11orf65]
rs9532583	13	41256473	t	g	-0.0606	0.009	1.752e-11	0.7153	0.0134	-18.7	5.055	4	0.2817	302979	FOXO1--[]--MRPS31
rs13210209	6	152562965	a	g	0.0552	0.0082	1.793e-11	0.4497	0.0202	0	0.953	4	0.9169	302979	[SYNE1]
rs1847363	4	70606523	t	c	-0.0558	0.0083	1.802e-11	0.3887	0.0103	47.8	11.494	4	0.02154	302979	[SULT1B1]
rs2331761	4	70634636	t	c	-0.0559	0.0083	1.825e-11	0.3908	0.0103	46.4	11.203	4	0.02438	302979	SULT1B1-[]--SULT1E1
rs10890837	11	108303021	t	c	0.0754	0.0112	1.837e-11	0.8425	0.0167	29.7	8.529	4	0.074	302979	[C11orf65]
rs7578132	2	11718858	t	c	-0.0558	0.0083	1.842e-11	0.4472	0.0026	0	3.99	4	0.4074	302979	[GREB1]
rs111603441	11	32383177	t	c	0.086	0.0128	1.849e-11	0.1126	0.0054	8.1	6.531	4	0.1628	302979	RCN1---[]--WT1
rs12651239	4	70603518	t	c	-0.0561	0.0083	1.863e-11	0.3961	0.0116	48.9	11.751	4	0.0193	302979	[SULT1B1]
rs4583096	13	41210878	t	c	0.0667	0.0099	1.88e-11	0.2071	0.0056	33.8	9.06	4	0.05961	302979	[FOXO1]
rs72896066	11	32384455	a	g	-0.0859	0.0128	1.898e-11	0.8874	0.0055	5.6	6.357	4	0.174	302979	RCN1---[]--WT1
rs7114908	11	32441111	t	c	0.0987	0.0147	1.931e-11	0.0812	0.006	43	10.529	4	0.0324	302979	[WT1]
rs10507486	13	41186501	a	g	0.0666	0.0099	1.937e-11	0.2072	0.0056	28.9	8.433	4	0.07693	302979	[FOXO1]
rs72896067	11	32385013	a	t	-0.0859	0.0128	1.949e-11	0.8874	0.0055	6	6.386	4	0.1721	302979	RCN1---[]--WT1
rs4753840	11	108338340	a	g	0.0752	0.0112	1.95e-11	0.8437	0.0168	33.7	9.044	4	0.06	302979	C11orf65[]-KDELC2
rs2092315	1	22507684	t	c	0.0628	0.0094	1.958e-11	0.2421	0.0081	-30.1	4.613	4	0.3294	302979	WNT4--[]---ZBTB40
rs17673047	11	32379661	a	g	0.086	0.0128	2.008e-11	0.1126	0.0055	15.6	7.113	4	0.1301	302979	RCN1---[]--WT1
rs7131306	11	108324816	t	c	0.075	0.0112	2.008e-11	0.8418	0.0166	29.8	8.551	4	0.07334	302979	[C11orf65]
rs113790153	11	32382854	a	g	-0.0859	0.0128	2.051e-11	0.8874	0.0054	8.7	6.573	4	0.1603	302979	RCN1---[]--WT1
rs1334241	13	41223110	t	c	0.0664	0.0099	2.057e-11	0.2044	0.0086	35.4	9.294	4	0.05417	302979	[FOXO1]
rs9549246	13	41220755	a	g	0.0666	0.0099	2.081e-11	0.2065	0.0061	36.7	9.485	4	0.05006	302979	[FOXO1]
rs139122788	11	108336636	t	c	0.075	0.0112	2.084e-11	0.8423	0.0168	30.8	8.674	4	0.06979	302979	[C11orf65]
rs9549254	13	41234763	a	g	0.0666	0.0099	2.092e-11	0.2079	0.0053	37.9	9.669	4	0.04639	302979	[FOXO1]
rs61963266	13	41171036	a	g	0.0666	0.0099	2.107e-11	0.2074	0.0057	28.4	8.38	4	0.07861	302979	[FOXO1]
rs13151720	4	70631373	a	g	0.0556	0.0083	2.131e-11	0.6115	0.0103	46.3	11.179	4	0.02462	302979	SULT1B1-[]--SULT1E1
rs1503720	4	70633038	a	g	-0.0556	0.0083	2.162e-11	0.3885	0.0103	46.1	11.128	4	0.02516	302979	SULT1B1-[]--SULT1E1
rs148239172	11	32382597	a	g	0.0858	0.0128	2.188e-11	0.1126	0.0054	9.5	6.629	4	0.1568	302979	RCN1---[]--WT1
rs7115351	11	108324789	t	c	-0.0749	0.0112	2.191e-11	0.1579	0.0166	30.2	8.595	4	0.07206	302979	[C11orf65]
rs11249460	4	70606026	a	g	-0.0555	0.0083	2.257e-11	0.3885	0.0103	48	11.543	4	0.0211	302979	[SULT1B1]
rs9532563	13	41160270	t	c	-0.0659	0.0099	2.302e-11	0.7866	0.0052	21	7.59	4	0.1078	302979	[FOXO1]
rs4943794	13	41173408	c	g	0.0664	0.0099	2.305e-11	0.2074	0.0057	28.2	8.355	4	0.0794	302979	[FOXO1]
rs10890844	11	108334127	t	c	0.0747	0.0112	2.337e-11	0.8414	0.0165	29.7	8.536	4	0.0738	302979	[C11orf65]
rs61963264	13	41154792	a	g	0.0664	0.0099	2.337e-11	0.2096	0.0043	24.5	7.944	4	0.09365	302979	[FOXO1]
rs7943119	11	32397206	a	g	-0.0599	0.009	2.373e-11	0.717	0.0027	6	6.384	4	0.1722	302979	RCN1---[]--WT1
rs7705526	5	1285974	a	c	0.061	0.0091	2.387e-11	0.3267	0.002	42.3	10.407	4	0.03411	302979	[TERT]
rs2297628	13	41233905	t	c	-0.0664	0.0099	2.389e-11	0.7927	0.0055	35.1	9.248	4	0.05518	302979	[FOXO1]
rs2418900	11	32381043	a	g	0.054	0.0081	2.425e-11	0.5025	0.0102	23.3	7.822	4	0.09832	302979	RCN1---[]--WT1
rs17108024	11	108333536	t	c	-0.0746	0.0112	2.441e-11	0.1584	0.0165	29.7	8.531	4	0.07396	302979	[C11orf65]
rs12646552	4	70623615	a	g	-0.0554	0.0083	2.443e-11	0.3881	0.0105	47.3	11.393	4	0.02249	302979	[SULT1B1]
rs4586238	12	46719827	t	c	-0.0561	0.0084	2.498e-11	0.3882	0.0049	0	3.897	4	0.4202	302979	SLC38A1--[]--SLC38A2
rs7337995	13	41249040	a	g	-0.0597	0.0089	2.507e-11	0.711	0.0075	36.3	9.415	4	0.05152	302979	FOXO1-[]--MRPS31
rs11031010	11	30240178	a	c	-0.0768	0.0115	2.509e-11	0.151	0.0033	0	3.292	4	0.5102	302979	KCNA4---[]--FSHB
rs2134668	4	70620708	a	g	0.0553	0.0083	2.509e-11	0.6112	0.0105	47.5	11.42	4	0.02223	302979	[SULT1B1]
rs7725218	5	1282414	a	g	0.0587	0.0088	2.551e-11	0.3498	0.0133	21.1	7.603	4	0.1072	302979	[TERT]
rs10890838	11	108303305	t	c	-0.0749	0.0112	2.579e-11	0.1569	0.0168	31	8.691	4	0.0693	302979	[C11orf65]
rs11212649	11	108321225	a	g	-0.0748	0.0112	2.583e-11	0.1574	0.0167	32	8.826	4	0.0656	302979	[C11orf65]
rs12278954	11	108328952	a	c	-0.0748	0.0112	2.599e-11	0.1582	0.0169	31.3	8.728	4	0.06826	302979	[C11orf65]
rs10467213	12	46720263	a	t	0.056	0.0084	2.642e-11	0.6118	0.0049	0	3.894	4	0.4205	302979	SLC38A1--[]--SLC38A2
rs11031034	11	30306439	t	c	-0.0762	0.0114	2.671e-11	0.1511	0.0034	0	3.065	4	0.5471	302979	FSHB--[]--ARL14EP
rs7958774	12	46724668	a	g	-0.0559	0.0084	2.702e-11	0.3884	0.005	0	3.986	4	0.4079	302979	SLC38A1--[]--SLC38A2
rs11031033	11	30305675	t	c	-0.0762	0.0114	2.704e-11	0.1511	0.0034	0	2.924	4	0.5706	302979	FSHB--[]--ARL14EP
rs2668031	23	131668704	t	g	0.0735	0.011	2.718e-11	0.4375	0.0022	57	9.308	2	0.009523	76680	MBNL3--[]--HS6ST2
rs10835644	11	30309827	t	c	-0.0761	0.0114	2.726e-11	0.1512	0.0034	0	2.935	4	0.5688	302979	FSHB--[]--ARL14EP
rs12361594	11	30327006	a	g	-0.0759	0.0114	2.727e-11	0.1512	0.0035	0	2.928	4	0.57	302979	FSHB--[]--ARL14EP
rs9532562	13	41153585	a	g	-0.0657	0.0099	2.757e-11	0.7868	0.0054	20.8	7.579	4	0.1083	302979	[FOXO1]
rs4120817	11	30308159	t	c	-0.0761	0.0114	2.77e-11	0.1512	0.0034	0	2.936	4	0.5686	302979	FSHB--[]--ARL14EP
rs10835645	11	30309869	t	c	-0.0761	0.0114	2.778e-11	0.1512	0.0034	0	2.93	4	0.5696	302979	FSHB--[]--ARL14EP
rs10835646	11	30309905	t	c	-0.076	0.0114	2.792e-11	0.1506	0.004	0	2.932	4	0.5693	302979	FSHB--[]--ARL14EP
rs188327999	23	131380119	a	g	-0.1001	0.015	2.815e-11	0.8423	0.0013	63.4	10.915	2	0.004264	76680	RAP2C--[]---MBNL3
rs35594717	13	41240783	a	g	0.0664	0.01	2.822e-11	0.2074	0.0058	34.6	9.178	4	0.0568	302979	FOXO1[]--MRPS31
rs12281078	11	30312187	a	g	0.076	0.0114	2.827e-11	0.8488	0.0034	0	2.927	4	0.5702	302979	FSHB--[]--ARL14EP
rs11031039	11	30314858	a	c	-0.076	0.0114	2.831e-11	0.1512	0.0035	0	2.92	4	0.5714	302979	FSHB--[]--ARL14EP
rs12294258	11	30312239	t	c	-0.076	0.0114	2.839e-11	0.1512	0.0035	0	2.927	4	0.5702	302979	FSHB--[]--ARL14EP
rs7123626	11	30325865	a	g	-0.0759	0.0114	2.84e-11	0.1512	0.0035	0	2.844	4	0.5843	302979	FSHB--[]--ARL14EP
rs62325482	4	54464421	a	g	-0.1082	0.0163	2.841e-11	0.9309	0.0057	0	2.568	4	0.6325	302979	LNX1-[]---CHIC2
rs1884232	11	32375669	a	g	0.0536	0.0081	2.855e-11	0.5027	0.0104	27.5	8.272	4	0.08211	302979	RCN1---[]--WT1
rs7118294	11	32380521	t	c	-0.0538	0.0081	2.856e-11	0.4976	0.0102	23.3	7.821	4	0.09837	302979	RCN1---[]--WT1
rs7970911	12	46707188	t	g	-0.0559	0.0084	2.873e-11	0.3894	0.006	0	3.565	4	0.468	302979	SLC38A1--[]--SLC38A2
rs12274479	11	108316053	a	c	-0.0746	0.0112	2.881e-11	0.1573	0.0167	30.9	8.684	4	0.06951	302979	[C11orf65]
rs12119429	1	22511594	t	c	-0.0625	0.0094	3.017e-11	0.7592	0.0078	-31.1	4.578	4	0.3334	302979	WNT4--[]---ZBTB40
rs11031035	11	30306650	a	t	0.0759	0.0114	3.034e-11	0.8488	0.0034	0	2.956	4	0.5653	302979	FSHB--[]--ARL14EP
rs4753843	11	108315226	c	g	-0.0745	0.0112	3.041e-11	0.1573	0.0167	30.2	8.593	4	0.07213	302979	[C11orf65]
rs4694035	4	70631926	t	g	-0.0551	0.0083	3.053e-11	0.388	0.0103	46.5	11.21	4	0.0243	302979	SULT1B1-[]--SULT1E1
rs11212653	11	108329325	t	c	0.0745	0.0112	3.102e-11	0.843	0.0169	32.1	8.843	4	0.06516	302979	[C11orf65]
rs9669051	12	46723431	t	g	-0.0558	0.0084	3.143e-11	0.3897	0.0086	0	3.919	4	0.4171	302979	SLC38A1--[]--SLC38A2
rs13216059	6	152870702	t	c	0.0696	0.0105	3.151e-11	0.1909	0.0181	-13.2	5.3	4	0.2579	302979	[SYNE1]
rs2583500	23	131653231	a	g	-0.0748	0.0113	3.227e-11	0.5815	0.0036	57.1	9.32	2	0.009466	76680	MBNL3--[]---HS6ST2
rs1847359	4	70629413	t	c	-0.055	0.0083	3.268e-11	0.3875	0.0102	47	11.32	4	0.02319	302979	SULT1B1-[]--SULT1E1
rs9532578	13	41236407	a	g	0.066	0.01	3.281e-11	0.2076	0.0054	37.6	9.611	4	0.04752	302979	[FOXO1]
rs7328594	13	41253764	t	c	-0.0592	0.0089	3.292e-11	0.7105	0.0075	35.7	9.331	4	0.05333	302979	FOXO1--[]--MRPS31
rs10890846	11	108335296	t	c	0.0743	0.0112	3.321e-11	0.8422	0.0166	29.6	8.523	4	0.0742	302979	[C11orf65]
rs742356	1	22501846	a	g	-0.0619	0.0093	3.323e-11	0.758	0.0072	0	3.853	4	0.4262	302979	WNT4--[]---ZBTB40
rs10917167	1	22504091	a	g	0.0621	0.0094	3.356e-11	0.241	0.0072	0	3.995	4	0.4067	302979	WNT4--[]---ZBTB40
rs11031783	11	32459923	a	c	0.0663	0.01	3.364e-11	0.2074	0.0038	36.5	9.442	4	0.05095	302979	WT1-[]---EIF3M
rs4768696	12	46726376	a	g	0.0556	0.0084	3.503e-11	0.6158	0.005	0	3.879	4	0.4226	302979	SLC38A1--[]--SLC38A2
rs11212650	11	108327218	a	g	0.0742	0.0112	3.539e-11	0.8427	0.0167	31	8.696	4	0.06916	302979	[C11orf65]
rs6582625	12	46698317	a	g	0.0556	0.0084	3.557e-11	0.6116	0.0042	0	3.392	4	0.4946	302979	SLC38A1--[]--SLC38A2
rs7324090	13	41253958	a	t	-0.0591	0.0089	3.597e-11	0.7107	0.0076	35.3	9.276	4	0.05456	302979	FOXO1--[]--MRPS31
rs35240899	13	41243231	c	g	-0.0661	0.01	3.598e-11	0.7934	0.0063	34.9	9.213	4	0.056	302979	FOXO1-[]--MRPS31
rs9532576	13	41231093	a	g	0.0659	0.01	3.654e-11	0.2066	0.0062	37.9	9.669	4	0.04638	302979	[FOXO1]
rs7517829	1	22480159	a	g	-0.0552	0.0083	3.717e-11	0.5916	0.0088	-46	4.108	4	0.3915	302979	WNT4--[]---ZBTB40
rs61963289	13	41233073	t	c	0.0659	0.01	3.822e-11	0.2071	0.006	39.5	9.917	4	0.04185	302979	[FOXO1]
rs9532582	13	41251207	a	g	-0.0591	0.0089	3.858e-11	0.7066	0.0087	37.2	9.549	4	0.04875	302979	FOXO1--[]--MRPS31
rs7938612	11	108326398	t	c	0.074	0.0112	3.898e-11	0.8426	0.0167	31.1	8.703	4	0.06895	302979	[C11orf65]
rs56023411	5	1291740	t	g	-0.07	0.0106	4.076e-11	0.7341	0.048	23.9	7.886	4	0.09584	302979	[TERT]
rs76959488	11	30376314	a	t	-0.0723	0.011	4.077e-11	0.1688	0.0056	-45.3	4.129	4	0.3888	302979	ARL14EP--[]--MPPED2
rs10835660	11	30376902	a	c	0.0723	0.011	4.099e-11	0.8312	0.0056	-46.2	4.105	4	0.392	302979	ARL14EP--[]--MPPED2
rs9698786	23	131532809	a	g	-0.0901	0.0137	4.11e-11	0.8056	0.0024	41.4	6.825	2	0.03296	76680	[MBNL3]
rs4280806	4	70639497	t	c	-0.0549	0.0083	4.131e-11	0.3878	0.0102	46.2	11.156	4	0.02487	302979	SULT1B1--[]--SULT1E1
rs12032458	1	22504565	c	g	-0.0618	0.0094	4.245e-11	0.759	0.0073	0	3.988	4	0.4076	302979	WNT4--[]---ZBTB40
rs2408504	12	46717598	a	g	0.0555	0.0084	4.313e-11	0.6122	0.0048	0	3.622	4	0.4596	302979	SLC38A1--[]--SLC38A2
rs7135897	12	46698902	a	g	-0.0554	0.0084	4.333e-11	0.3884	0.0044	0	3.377	4	0.4968	302979	SLC38A1--[]--SLC38A2
rs11031058	11	30375889	t	c	-0.0722	0.011	4.334e-11	0.1688	0.0056	-46.5	4.096	4	0.3931	302979	ARL14EP--[]--MPPED2
rs10785617	12	46699243	t	c	-0.0554	0.0084	4.395e-11	0.3883	0.0043	0	3.371	4	0.4977	302979	SLC38A1--[]--SLC38A2
rs7304622	12	46698860	a	g	0.0554	0.0084	4.397e-11	0.6117	0.0043	0	3.369	4	0.4981	302979	SLC38A1--[]--SLC38A2
rs34547036	10	105637026	t	c	0.0864	0.0131	4.398e-11	0.1059	0.0031	-36.7	4.389	4	0.3559	302979	SH3PXD2A--[]OBFC1
rs7949790	11	30374608	a	g	0.0722	0.011	4.403e-11	0.8312	0.0056	-47.1	4.078	4	0.3956	302979	ARL14EP--[]--MPPED2
rs12364889	11	30296055	t	c	0.0755	0.0115	4.488e-11	0.8492	0.0035	0	2.859	4	0.5817	302979	FSHB--[]--ARL14EP
rs1014987	1	22498824	c	g	-0.0617	0.0094	4.564e-11	0.7577	0.007	0	3.572	4	0.467	302979	WNT4--[]---ZBTB40
rs964901	13	41248698	t	c	0.0588	0.0089	4.873e-11	0.2891	0.0075	38	9.678	4	0.04622	302979	FOXO1-[]--MRPS31
rs9532600	13	41434808	a	g	-0.0708	0.0108	5.146e-11	0.8067	0.0049	0	3.992	4	0.4071	302979	SLC25A15--[]--ELF1
rs12419714	11	275752	c	g	-0.0942	0.0144	5.304e-11	0.1016	0.0041	0	3.529	4	0.4735	302979	PSMD13--[]-NLRP6
rs2179378	1	22498765	a	c	0.0616	0.0094	5.454e-11	0.2424	0.0071	0	3.595	4	0.4635	302979	WNT4--[]---ZBTB40
rs4742423	9	811972	t	c	0.0547	0.0084	5.928e-11	0.3794	0.0186	76.3	25.325	4	4.327e-05	302979	KANK1--[]--DMRT1
rs7315493	12	46689427	a	g	0.055	0.0084	5.991e-11	0.6128	0.0045	0	3.375	4	0.4971	302979	SLC38A1--[]--SLC38A2
rs7323267	13	41204015	t	c	-0.0657	0.0101	6.298e-11	0.798	0.0049	28.8	8.432	4	0.07699	302979	[FOXO1]
rs7924866	11	32350351	a	t	-0.1006	0.0154	6.496e-11	0.847	0.0147	0	2.903	3	0.4069	82043	RCN1---[]--WT1
rs61889171	11	32335233	a	c	0.095	0.0145	6.497e-11	0.086	0.0053	24.4	7.932	4	0.09411	302979	RCN1---[]--WT1
rs4941986	13	41189703	t	c	-0.0659	0.0101	6.503e-11	0.7986	0.0052	31	8.701	4	0.06902	302979	[FOXO1]
rs12298619	12	46673501	a	g	0.0548	0.0084	6.585e-11	0.6134	0.0047	0	3.737	4	0.4428	302979	SLC38A1--[]--SLC38A2
rs11246044	11	274397	a	g	-0.0932	0.0143	6.774e-11	0.1023	0.0032	0	3.702	4	0.4478	302979	PSMD13--[]-NLRP6
rs11607588	11	108006156	c	g	0.0909	0.0139	6.855e-11	0.0947	0.0054	28.4	8.383	4	0.07851	302979	[ACAT1]
rs7316127	12	46674249	t	g	-0.0548	0.0084	6.875e-11	0.3866	0.0047	0	3.725	4	0.4445	302979	SLC38A1--[]--SLC38A2
rs11246045	11	274780	t	c	0.0932	0.0143	6.933e-11	0.8971	0.0029	0	3.688	4	0.4499	302979	PSMD13--[]-NLRP6
rs10880947	12	46677284	a	t	-0.0548	0.0084	6.978e-11	0.3867	0.0047	0	3.713	4	0.4463	302979	SLC38A1--[]--SLC38A2
rs7966288	12	46674970	t	c	0.0547	0.0084	7.276e-11	0.6134	0.0047	0	3.721	4	0.4451	302979	SLC38A1--[]--SLC38A2
rs7965629	12	46675066	c	g	0.0547	0.0084	7.286e-11	0.6134	0.0047	0	3.722	4	0.4449	302979	SLC38A1--[]--SLC38A2
rs11183420	12	46681802	t	c	0.0548	0.0084	7.467e-11	0.6121	0.0071	0	3.717	4	0.4457	302979	SLC38A1--[]--SLC38A2
rs7980775	12	46674873	a	g	-0.0547	0.0084	7.478e-11	0.3866	0.0047	0	3.749	4	0.441	302979	SLC38A1--[]--SLC38A2
rs7710703	5	1287505	t	c	0.0825	0.0127	7.552e-11	0.1361	0.0047	-32.2	4.538	4	0.338	302979	[TERT]
rs251845	5	176481392	a	t	-0.0542	0.0083	7.623e-11	0.5094	0.0077	47.6	11.44	4	0.02204	302979	[ZNF346]
rs35623220	10	105631657	t	c	0.0853	0.0131	7.823e-11	0.1061	0.0031	-44.8	4.144	4	0.3868	302979	SH3PXD2A--[]-OBFC1
rs71575923	6	152561198	a	c	0.2354	0.0362	7.965e-11	0.0166	0.0019	0	3.176	4	0.5288	302979	[SYNE1]
rs7314069	12	46708737	t	c	-0.0545	0.0084	8.198e-11	0.3912	0.0059	0	3.29	4	0.5105	302979	SLC38A1--[]--SLC38A2
rs6835502	4	70571098	a	g	0.0549	0.0085	8.27e-11	0.6218	0.0145	49.3	11.839	4	0.01859	302979	UGT2A1--[]--SULT1B1
rs966968	13	41248037	t	c	-0.0583	0.009	8.311e-11	0.7111	0.0065	36.7	9.476	4	0.05024	302979	FOXO1-[]--MRPS31
rs7953450	12	46789856	a	g	0.0547	0.0084	8.423e-11	0.6242	0.0033	67.5	18.46	4	0.001003	302979	SLC38A2--[]---SLC38A4
rs1397983	23	131676280	a	t	0.0713	0.011	8.509e-11	0.4463	0.0016	52.9	8.5	2	0.01427	76680	MBNL3---[]--HS6ST2
rs34119192	12	46716169	t	g	-0.0545	0.0084	8.915e-11	0.6989	0.3016	0	3.913	4	0.4179	302979	SLC38A1--[]--SLC38A2
rs10115078	9	802053	a	g	0.0541	0.0084	9.073e-11	0.4431	0.0181	73	22.205	4	0.0001824	302979	KANK1--[]--DMRT1
rs17879377	17	7574721	t	c	0.121	0.0187	9.306e-11	0.0509	0.0053	0	3.574	4	0.4668	302979	[TP53]
rs41283405	17	7557060	a	g	0.1156	0.0178	9.555e-11	0.0566	0.0121	0	2.889	4	0.5765	302979	[ATP1B2]
rs7967669	12	46692991	t	c	0.0543	0.0084	9.982e-11	0.609	0.0057	0	3.593	4	0.4639	302979	SLC38A1--[]--SLC38A2
rs62325481	4	54463665	t	c	0.1071	0.0166	1.004e-10	0.066	0.0054	0	2.196	4	0.6998	302979	LNX1-[]---CHIC2
rs1492892	12	46691487	a	c	0.0543	0.0084	1.019e-10	0.609	0.0057	0	3.589	4	0.4645	302979	SLC38A1--[]--SLC38A2
rs11246043	11	274188	a	g	0.092	0.0142	1.027e-10	0.8967	0.0027	0	3.807	4	0.4328	302979	PSMD13--[]-NLRP6
rs59919892	12	46712230	a	g	-0.0543	0.0084	1.027e-10	0.3911	0.006	0	3.775	4	0.4373	302979	SLC38A1--[]--SLC38A2
rs2408505	12	46717824	a	c	0.0543	0.0084	1.041e-10	0.608	0.0067	0	3.916	4	0.4175	302979	SLC38A1--[]--SLC38A2
rs2242355	12	46662485	c	g	0.0541	0.0084	1.05e-10	0.6072	0.0073	0	3.767	4	0.4385	302979	[SLC38A1]
rs35497251	12	46692481	a	c	0.0542	0.0084	1.065e-10	0.609	0.0058	0	3.599	4	0.463	302979	SLC38A1--[]--SLC38A2
rs6861925	5	176324729	c	g	0.0523	0.0081	1.075e-10	0.4881	0.009	55	13.347	4	0.009699	302979	[HK3]
rs7976362	12	46709562	a	g	-0.0542	0.0084	1.078e-10	0.3911	0.0058	0	3.696	4	0.4487	302979	SLC38A1--[]--SLC38A2
rs4768695	12	46715815	a	g	0.0542	0.0084	1.12e-10	0.6083	0.0062	0	3.995	4	0.4067	302979	SLC38A1--[]--SLC38A2
rs5933078	23	131246207	c	g	-0.1147	0.0178	1.121e-10	0.8955	0.0012	-52.1	2.63	2	0.2685	76680	[FRMD7]
rs353486	5	176460654	a	g	0.0527	0.0082	1.137e-10	0.4911	0.0076	54.7	13.231	4	0.0102	302979	[ZNF346]
rs353489	5	176461974	t	c	-0.0527	0.0082	1.145e-10	0.5089	0.0076	54.5	13.195	4	0.01036	302979	[ZNF346]
rs11191827	10	105609822	a	c	0.0886	0.0137	1.15e-10	0.097	0.0061	0	3.84	4	0.4281	302979	[SH3PXD2A]
rs10880953	12	46725869	a	t	-0.054	0.0084	1.161e-10	0.3912	0.0068	-47.8	4.06	4	0.3979	302979	SLC38A1--[]--SLC38A2
rs5977631	23	131245049	a	t	0.1155	0.0179	1.161e-10	0.1004	0.0008	-40.8	2.84	2	0.2417	76680	[FRMD7]
rs2454949	5	176466011	a	g	0.0527	0.0082	1.162e-10	0.4912	0.0077	54.3	13.119	4	0.01071	302979	[ZNF346]
rs2018424	12	46694657	t	c	0.0541	0.0084	1.172e-10	0.6087	0.0058	0	3.653	4	0.455	302979	SLC38A1--[]--SLC38A2
rs4768699	12	46790392	t	c	-0.0543	0.0084	1.188e-10	0.3719	0.0041	64.5	16.917	4	0.002006	302979	SLC38A2--[]---SLC38A4
rs9795971	12	46718430	t	c	0.0541	0.0084	1.207e-10	0.6083	0.0078	0	3.803	4	0.4334	302979	SLC38A1--[]--SLC38A2
rs898242	12	46720819	t	c	0.054	0.0084	1.229e-10	0.6035	0.0108	0	3.952	4	0.4125	302979	SLC38A1--[]--SLC38A2
rs7967549	12	46723692	a	g	0.054	0.0084	1.245e-10	0.6088	0.0068	0	3.95	4	0.4129	302979	SLC38A1--[]--SLC38A2
rs111695956	11	108344036	a	g	0.0897	0.0139	1.248e-10	0.0938	0.0054	15	7.057	4	0.1329	302979	[KDELC2]
rs10835638	11	30252352	t	g	-0.0738	0.0115	1.269e-10	0.1518	0.0051	-46.2	4.105	4	0.392	302979	KCNA4---[]FSHB
rs442159	23	131700293	t	c	0.0702	0.0109	1.274e-10	0.4464	0.0013	54.3	8.745	2	0.01262	76680	MBNL3---[]--HS6ST2
rs1530270	23	131681884	t	c	0.0702	0.0109	1.279e-10	0.4464	0.0015	55	8.885	2	0.01177	76680	MBNL3---[]--HS6ST2
rs4768111	12	46705761	t	c	-0.054	0.0084	1.286e-10	0.3911	0.0058	0	3.611	4	0.4612	302979	SLC38A1--[]--SLC38A2
rs12816413	12	46723289	t	c	-0.0539	0.0084	1.296e-10	0.3912	0.0068	-49.6	4.012	4	0.4044	302979	SLC38A1--[]--SLC38A2
rs3858445	11	32442636	a	g	-0.0611	0.0095	1.313e-10	0.7528	0.0031	41.6	10.266	4	0.03618	302979	[WT1]
rs12311507	12	46723190	a	t	0.0539	0.0084	1.329e-10	0.6088	0.0068	-49.2	4.022	4	0.403	302979	SLC38A1--[]--SLC38A2
rs13138435	4	70584083	t	g	0.054	0.0084	1.331e-10	0.6217	0.0122	53.9	13.027	4	0.01115	302979	UGT2A1--[]-SULT1B1
rs11183441	12	46715920	a	g	0.054	0.0084	1.332e-10	0.6077	0.0078	0	3.896	4	0.4202	302979	SLC38A1--[]--SLC38A2
rs415335	23	131711197	a	g	0.0702	0.0109	1.332e-10	0.4459	0.001	53.4	8.586	2	0.01366	76680	MBNL3---[]--HS6ST2
rs4438106	12	46715528	t	g	0.054	0.0084	1.354e-10	0.6081	0.0067	0	3.864	4	0.4248	302979	SLC38A1--[]--SLC38A2
rs7979514	12	46719324	a	g	0.0539	0.0084	1.355e-10	0.6087	0.0069	0	3.968	4	0.4103	302979	SLC38A1--[]--SLC38A2
rs2770687	23	131686633	a	g	0.07	0.0109	1.382e-10	0.4466	0.0015	54.6	8.82	2	0.01216	76680	MBNL3---[]--HS6ST2
rs58400555	5	176454081	a	t	-0.0524	0.0082	1.399e-10	0.5088	0.0082	55.5	13.484	4	0.009137	302979	[ZNF346]
rs251849	5	176487393	a	g	-0.0534	0.0083	1.406e-10	0.5096	0.0074	50.6	12.145	4	0.01631	302979	[ZNF346]
rs9532564	13	41160579	c	g	-0.0647	0.0101	1.435e-10	0.7977	0.0052	24.9	7.991	4	0.09191	302979	[FOXO1]
rs2297014	13	41372960	a	g	0.0689	0.0107	1.439e-10	0.1739	0.0043	13	6.893	4	0.1417	302979	[SLC25A15]
rs12310125	12	46693154	a	g	-0.0538	0.0084	1.448e-10	0.3917	0.0063	0	3.631	4	0.4583	302979	SLC38A1--[]--SLC38A2
rs2475217	10	105674095	t	c	0.115	0.0179	1.449e-10	0.1521	0.0221	-38.5	2.888	2	0.236	76858	[OBFC1]
rs6637942	23	131244149	a	g	0.1146	0.0179	1.468e-10	0.1006	0.0005	-46.7	2.727	2	0.2558	76680	[FRMD7]
rs2583496	23	131686120	a	g	-0.0698	0.0109	1.48e-10	0.5534	0.0015	55.2	8.934	2	0.01148	76680	MBNL3---[]--HS6ST2
rs2583495	23	131685396	a	g	-0.0698	0.0109	1.484e-10	0.5526	0.0011	55.4	8.959	2	0.01134	76680	MBNL3---[]--HS6ST2
rs251844	5	176476605	a	t	0.0529	0.0083	1.489e-10	0.4913	0.0083	52.3	12.587	4	0.01348	302979	[ZNF346]
rs10508765	10	31968783	a	g	0.0641	0.01	1.505e-10	0.7941	0.0153	0	3.593	4	0.4638	302979	ZEB1---[]---ARHGAP12
rs149307	5	176471591	t	c	0.0528	0.0082	1.507e-10	0.4909	0.0078	53.7	12.954	4	0.0115	302979	[ZNF346]
rs72784785	10	31967848	t	c	0.0642	0.01	1.522e-10	0.7948	0.0153	0	3.709	4	0.4468	302979	ZEB1---[]---ARHGAP12
rs12420555	11	108024050	t	c	-0.0889	0.0139	1.523e-10	0.9054	0.0056	18.4	7.353	4	0.1184	302979	ACAT1-[]-NPAT
rs5030207	11	32438477	t	c	-0.0611	0.0095	1.528e-10	0.768	0.004	53.5	12.899	4	0.01178	302979	[WT1]
rs7953659	12	46698683	a	g	-0.0538	0.0084	1.533e-10	0.391	0.0058	0	3.547	4	0.4708	302979	SLC38A1--[]--SLC38A2
rs242919	23	131737544	t	c	-0.07	0.0109	1.535e-10	0.5519	0.0012	55.5	8.991	2	0.01116	76680	MBNL3---[]--HS6ST2
rs35202847	10	105611147	t	c	0.0879	0.0137	1.54e-10	0.0972	0.0062	0	3.892	4	0.4208	302979	[SH3PXD2A]
rs6477253	9	813385	a	c	-0.0538	0.0084	1.575e-10	0.6287	0.0197	75.3	24.33	4	6.858e-05	302979	KANK1--[]--DMRT1
rs112331508	11	108266280	a	g	0.0886	0.0139	1.6e-10	0.0946	0.0055	17.5	7.271	4	0.1222	302979	[C11orf65]
rs7107082	11	32439824	t	c	0.0611	0.0096	1.604e-10	0.2318	0.004	53.3	12.844	4	0.01206	302979	[WT1]
rs1341604	10	31932369	t	g	-0.0644	0.0101	1.621e-10	0.2062	0.0153	-46.3	4.101	4	0.3925	302979	ZEB1---[]---ARHGAP12
rs11008563	10	31936964	a	g	-0.0642	0.01	1.627e-10	0.2053	0.0152	-35.5	4.427	4	0.3513	302979	ZEB1---[]---ARHGAP12
rs5933073	23	131234227	t	c	0.1455	0.0228	1.631e-10	0.0567	0.0002	0	0.938	2	0.6257	76680	[FRMD7]
rs5030201	11	32438699	a	g	0.061	0.0095	1.642e-10	0.232	0.0041	53.4	12.867	4	0.01194	302979	[WT1]
rs7134855	12	46711310	a	g	-0.0536	0.0084	1.645e-10	0.3916	0.0064	0	3.7	4	0.4481	302979	SLC38A1--[]--SLC38A2
rs374485	5	176482985	a	g	-0.0531	0.0083	1.648e-10	0.5092	0.0078	51.4	12.345	4	0.01496	302979	[ZNF346]
rs13200897	6	152826627	t	c	0.0655	0.0102	1.661e-10	0.1973	0.0168	-5.8	5.672	4	0.225	302979	[SYNE1]
rs2295081	11	32439038	t	c	-0.061	0.0096	1.664e-10	0.7681	0.004	53.6	12.94	4	0.01157	302979	[WT1]
rs75305266	11	108114506	a	g	-0.0887	0.0139	1.664e-10	0.9053	0.0055	18.6	7.375	4	0.1173	302979	[ATM]
rs17000937	23	131236984	a	g	-0.1452	0.0227	1.67e-10	0.9432	0.0003	0	0.913	2	0.6336	76680	[FRMD7]
rs11815055	10	31935360	a	g	-0.0642	0.0101	1.684e-10	0.2057	0.0151	-34.3	4.469	4	0.3463	302979	ZEB1---[]---ARHGAP12
rs11008564	10	31936967	a	g	-0.0642	0.01	1.687e-10	0.2053	0.0152	-35.9	4.414	4	0.3528	302979	ZEB1---[]---ARHGAP12
rs637177	5	176484465	t	c	-0.053	0.0083	1.699e-10	0.509	0.008	51.3	12.326	4	0.01509	302979	[ZNF346]
rs251848	5	176492557	a	g	0.0535	0.0084	1.703e-10	0.4871	0.007	48.2	11.581	4	0.02075	302979	[ZNF346]
rs430684	5	176482805	a	g	-0.053	0.0083	1.714e-10	0.509	0.008	51.5	12.373	4	0.01478	302979	[ZNF346]
rs2887854	10	31936444	a	g	-0.0641	0.01	1.737e-10	0.2054	0.0152	-34.5	4.462	4	0.3471	302979	ZEB1---[]---ARHGAP12
rs11008560	10	31931112	t	c	-0.0643	0.0101	1.739e-10	0.2063	0.0153	-46	4.11	4	0.3914	302979	ZEB1---[]---ARHGAP12
rs6634868	23	131239750	a	t	-0.1448	0.0227	1.754e-10	0.9431	0.0003	0	0.885	2	0.6424	76680	[FRMD7]
rs2295082	11	32437677	c	g	0.0608	0.0095	1.759e-10	0.2321	0.0041	53.3	12.843	4	0.01207	302979	[WT1]
rs11008552	10	31914414	a	g	0.0651	0.0102	1.765e-10	0.7939	0.0157	-43.3	4.187	4	0.3813	302979	ZEB1--[]---ARHGAP12
rs113324485	11	108208870	t	g	0.0881	0.0138	1.777e-10	0.0947	0.0055	20.8	7.577	4	0.1084	302979	[ATM]
rs11008557	10	31922884	t	g	-0.0647	0.0101	1.778e-10	0.2063	0.0153	-46.5	4.095	4	0.3934	302979	ZEB1---[]---ARHGAP12
rs2408506	12	46725139	t	c	0.0536	0.0084	1.794e-10	0.6084	0.0079	0	3.983	4	0.4083	302979	SLC38A1--[]--SLC38A2
rs11008553	10	31915112	a	t	-0.065	0.0102	1.797e-10	0.2059	0.0154	-41.9	4.229	4	0.3759	302979	ZEB1--[]---ARHGAP12
rs60255936	23	131238291	a	g	-0.1447	0.0227	1.798e-10	0.9431	0.0003	0	0.889	2	0.6412	76680	[FRMD7]
rs6637939	23	131237630	a	g	-0.1447	0.0227	1.807e-10	0.9429	0.0004	0	0.889	2	0.6411	76680	[FRMD7]
rs7315480	12	47005736	a	t	-0.0536	0.0084	1.837e-10	0.4113	0.0091	-30.4	4.602	4	0.3306	302979	SLC38A2---[]---SLC38A4
rs11008566	10	31937747	a	g	-0.064	0.01	1.87e-10	0.2053	0.0152	-37.6	4.362	4	0.3592	302979	ZEB1---[]---ARHGAP12
rs35977534	5	176335231	t	c	-0.0515	0.0081	1.874e-10	0.5094	0.0076	47.8	11.499	4	0.02149	302979	[UIMC1]
rs9669381	12	46723404	a	g	0.0536	0.0084	1.876e-10	0.6069	0.0105	0	3.926	4	0.4161	302979	SLC38A1--[]--SLC38A2
rs9549297	13	41397482	a	g	-0.0685	0.0108	1.881e-10	0.824	0.0045	4.6	6.292	4	0.1784	302979	SLC25A15--[]---ELF1
rs11008565	10	31937136	a	g	0.064	0.01	1.897e-10	0.7946	0.0152	-35.3	4.434	4	0.3504	302979	ZEB1---[]---ARHGAP12
rs4654783	1	22439520	t	c	0.0565	0.0089	1.906e-10	0.2977	0.0068	-31.6	4.56	4	0.3354	302979	CDC42--[]-WNT4
rs11008554	10	31915930	t	c	0.0649	0.0102	1.907e-10	0.7938	0.0153	-44.1	4.165	4	0.3842	302979	ZEB1--[]---ARHGAP12
rs17389	23	131738236	c	g	0.0694	0.0109	1.916e-10	0.4456	0.001	54.3	8.753	2	0.01257	76680	MBNL3---[]--HS6ST2
rs55803847	10	31922433	a	c	-0.0646	0.0101	1.92e-10	0.206	0.0153	-44.8	4.145	4	0.3867	302979	ZEB1---[]---ARHGAP12
rs2234587	11	32437914	t	g	-0.0607	0.0095	1.923e-10	0.768	0.0041	53.5	12.893	4	0.01181	302979	[WT1]
rs11008555	10	31915942	a	g	-0.0648	0.0102	1.948e-10	0.2062	0.0154	-44.4	4.154	4	0.3856	302979	ZEB1--[]---ARHGAP12
rs2141151	6	152849375	a	c	0.0654	0.0103	1.951e-10	0.1921	0.0175	-7.6	5.577	4	0.2331	302979	[SYNE1]
rs10430571	10	31923641	c	g	0.0645	0.0101	1.963e-10	0.7937	0.0153	-47.5	4.069	4	0.3967	302979	ZEB1---[]---ARHGAP12
rs5030218	11	32437209	t	c	-0.0607	0.0095	1.963e-10	0.7678	0.0041	53	12.769	4	0.01246	302979	[WT1]
rs11008551	10	31913890	t	g	-0.0649	0.0102	1.966e-10	0.2059	0.0154	-42.1	4.222	4	0.3768	302979	ZEB1--[]---ARHGAP12
rs4238102	12	46726496	a	t	0.0534	0.0084	1.966e-10	0.6129	0.007	0	3.975	4	0.4094	302979	SLC38A1--[]--SLC38A2
rs55731250	4	54460856	c	g	-0.1057	0.0166	1.976e-10	0.9339	0.0055	0	2.153	4	0.7076	302979	LNX1-[]---CHIC2
rs11031698	11	32322197	t	c	0.1113	0.0175	2.002e-10	0.0586	0.0033	22.6	7.757	4	0.1009	302979	RCN1---[]--WT1
rs2087834	12	46681129	c	g	-0.0534	0.0084	2.014e-10	0.3912	0.0071	0	3.868	4	0.4241	302979	SLC38A1--[]--SLC38A2
rs1799937	11	32410774	a	g	-0.0606	0.0095	2.017e-10	0.7678	0.004	55.1	13.377	4	0.009572	302979	[WT1]
rs72784760	10	31937336	c	g	-0.0644	0.0101	2.028e-10	0.2035	0.0148	-42.1	4.221	4	0.3769	302979	ZEB1---[]---ARHGAP12
rs17295710	10	31917884	a	t	-0.0647	0.0102	2.034e-10	0.2063	0.0153	-45.9	4.111	4	0.3911	302979	ZEB1--[]---ARHGAP12
rs11008572	10	31947877	t	g	-0.0637	0.01	2.068e-10	0.2063	0.0155	-37.2	4.373	4	0.3579	302979	ZEB1---[]---ARHGAP12
rs12220043	10	31957447	a	t	0.0638	0.01	2.107e-10	0.7948	0.0152	0	3.678	4	0.4513	302979	ZEB1---[]---ARHGAP12
rs12580583	12	46707001	c	g	-0.0533	0.0084	2.121e-10	0.3918	0.0064	0	3.711	4	0.4465	302979	SLC38A1--[]--SLC38A2
rs5933072	23	131233677	a	g	-0.1446	0.0228	2.122e-10	0.9435	0.0004	0	0.903	2	0.6367	76680	[FRMD7]
rs12012529	23	131243276	t	c	-0.1441	0.0227	2.128e-10	0.9433	0.0005	0	0.852	2	0.653	76680	[FRMD7]
rs72784777	10	31960887	a	g	-0.0637	0.01	2.128e-10	0.2051	0.0152	0	3.927	4	0.4159	302979	ZEB1---[]---ARHGAP12
rs57121865	10	31918108	t	c	0.0646	0.0102	2.138e-10	0.7935	0.0154	-48.5	4.039	4	0.4007	302979	ZEB1--[]---ARHGAP12
rs183686	5	176494102	a	g	-0.0531	0.0084	2.15e-10	0.5088	0.0081	50	12.008	4	0.01729	302979	ZNF346[]--FGFR4
rs11504511	12	46677044	t	g	-0.0533	0.0084	2.164e-10	0.3904	0.0063	0	3.729	4	0.4439	302979	SLC38A1--[]--SLC38A2
rs1890100	6	152638209	a	g	0.0558	0.0088	2.18e-10	0.2996	0.0066	0	0.934	4	0.9196	302979	[SYNE1]
rs11008567	10	31938201	t	g	-0.0638	0.01	2.189e-10	0.2054	0.0151	-39	4.315	4	0.365	302979	ZEB1---[]---ARHGAP12
rs4768113	12	46708036	a	t	0.0533	0.0084	2.194e-10	0.6083	0.0063	0	3.582	4	0.4655	302979	SLC38A1--[]--SLC38A2
rs11008562	10	31936601	t	c	0.0638	0.01	2.205e-10	0.7946	0.0152	-29.6	4.631	4	0.3273	302979	ZEB1---[]---ARHGAP12
rs6637940	23	131241186	t	c	-0.144	0.0227	2.205e-10	0.9432	0.0005	0	0.848	2	0.6544	76680	[FRMD7]
rs10799737	1	22462131	t	g	0.055	0.0087	2.208e-10	0.3359	0.0052	0	2.225	4	0.6945	302979	[WNT4]
rs6563799	13	40736289	t	c	0.0607	0.0096	2.23e-10	0.2309	0.0014	-38.6	4.329	4	0.3633	302979	COG6---[]---FOXO1
rs12419212	11	108060284	t	c	-0.088	0.0139	2.234e-10	0.9055	0.0055	18.1	7.327	4	0.1196	302979	[NPAT]
rs2408496	12	46650737	a	g	-0.0541	0.0085	2.249e-10	0.3582	0.0047	0	2.998	4	0.5581	302979	[SLC38A1]
rs7316773	12	46684447	a	g	0.0532	0.0084	2.266e-10	0.6094	0.0065	0	3.728	4	0.4441	302979	SLC38A1--[]--SLC38A2
rs72784764	10	31937364	t	c	0.0638	0.0101	2.267e-10	0.7949	0.0152	-36.5	4.395	4	0.3552	302979	ZEB1---[]---ARHGAP12
rs5975338	23	131626317	a	g	-0.1055	0.0166	2.277e-10	0.8738	0.0007	1.8	4.074	2	0.1304	76680	MBNL3--[]---HS6ST2
rs6563800	13	40739021	a	g	0.0606	0.0096	2.298e-10	0.2314	0.0015	-41.4	4.243	4	0.3741	302979	COG6---[]---FOXO1
rs17503908	11	108215397	t	g	-0.0877	0.0138	2.331e-10	0.9053	0.0056	13.8	6.963	4	0.1378	302979	[ATM]
rs59737428	11	108339954	a	g	-0.0884	0.014	2.376e-10	0.9064	0.0054	9.9	6.659	4	0.1551	302979	C11orf65-[]-KDELC2
rs6637938	23	131237533	t	c	-0.144	0.0227	2.382e-10	0.9431	0.0005	0	0.841	2	0.6568	76680	[FRMD7]
rs7090544	10	31955015	a	g	0.0636	0.01	2.384e-10	0.7944	0.0152	0	3.987	4	0.4077	302979	ZEB1---[]---ARHGAP12
rs9397500	6	152604844	a	g	0.0578	0.0091	2.419e-10	0.7155	0.0125	0	1.202	4	0.8777	302979	[SYNE1]
rs10826973	10	31943331	a	g	0.0636	0.01	2.443e-10	0.7945	0.0151	-42	4.224	4	0.3765	302979	ZEB1---[]---ARHGAP12
rs11008568	10	31940256	a	c	0.0636	0.01	2.443e-10	0.7944	0.0151	-40.3	4.275	4	0.3701	302979	ZEB1---[]---ARHGAP12
rs4768110	12	46677461	a	g	0.0531	0.0084	2.469e-10	0.6084	0.0084	0	3.853	4	0.4263	302979	SLC38A1--[]--SLC38A2
rs72784759	10	31937333	t	c	-0.0636	0.0101	2.487e-10	0.2051	0.0153	-37.1	4.375	4	0.3576	302979	ZEB1---[]---ARHGAP12
rs77166385	11	108054082	a	g	-0.0877	0.0139	2.514e-10	0.9054	0.0056	19.2	7.423	4	0.1152	302979	[NPAT]
rs4472361	6	152641606	t	g	-0.0556	0.0088	2.56e-10	0.7003	0.0066	0	0.93	4	0.9203	302979	[SYNE1]
rs6901934	6	152638412	a	g	0.0556	0.0088	2.601e-10	0.2998	0.0065	0	0.956	4	0.9163	302979	[SYNE1]
rs11824258	11	32442275	a	g	-0.0607	0.0096	2.61e-10	0.7683	0.0038	55	13.326	4	0.009789	302979	[WT1]
rs11008578	10	31955906	a	g	-0.0634	0.01	2.652e-10	0.2053	0.0152	0	3.93	4	0.4156	302979	ZEB1---[]---ARHGAP12
rs4245401	13	41277736	t	g	0.0556	0.0088	2.664e-10	0.3008	0.0045	-6.9	5.612	4	0.2301	302979	FOXO1--[]--MRPS31
rs4768701	12	46792012	a	g	0.0539	0.0085	2.679e-10	0.6068	0.0258	64.6	16.926	4	0.001998	302979	SLC38A2--[]---SLC38A4
rs56393920	11	108368145	a	c	0.0707	0.0112	2.685e-10	0.8279	0.0159	-21.2	4.951	4	0.2924	302979	[KDELC2]
rs12222188	11	224063	a	g	-0.1286	0.0204	2.699e-10	0.0418	0.0042	50.5	12.126	4	0.01644	302979	[SIRT3]
rs61889183	11	32357371	t	g	0.0937	0.0148	2.706e-10	0.1491	0.0142	-20.1	4.165	3	0.2442	82043	RCN1---[]--WT1
rs4943738	13	40734730	t	c	0.0604	0.0096	2.707e-10	0.2309	0.0012	-32.4	4.533	4	0.3387	302979	COG6---[]---FOXO1
rs74708928	11	108065252	a	g	-0.0876	0.0139	2.73e-10	0.9054	0.0055	15.7	7.12	4	0.1297	302979	[NPAT]
rs11246003	11	213723	t	g	0.1283	0.0203	2.736e-10	0.9583	0.0043	50.9	12.21	4	0.01586	302979	[RIC8A]
rs931423	6	152638239	t	c	0.0555	0.0088	2.772e-10	0.3001	0.0065	0	1.009	4	0.9085	302979	[SYNE1]
rs9315780	13	41263960	t	c	0.0559	0.0089	2.778e-10	0.2936	0.0059	11	6.74	4	0.1503	302979	FOXO1--[]--MRPS31
rs384647	23	131726470	t	g	-0.0692	0.011	2.821e-10	0.55	0.0008	50.9	8.143	2	0.01706	76680	MBNL3---[]--HS6ST2
rs11591307	10	31949411	a	g	-0.0633	0.01	2.834e-10	0.2062	0.0151	-44.1	4.164	4	0.3843	302979	ZEB1---[]---ARHGAP12
rs2172398	12	46672571	a	g	-0.0529	0.0084	2.854e-10	0.3909	0.0068	0	3.777	4	0.437	302979	SLC38A1-[]--SLC38A2
rs7310869	12	46665386	c	g	0.0528	0.0084	2.875e-10	0.609	0.0068	0	3.823	4	0.4304	302979	SLC38A1-[]--SLC38A2
rs11679605	2	11722468	a	g	-0.0564	0.0089	2.892e-10	0.2971	0.0042	0	3.12	4	0.538	302979	[GREB1]
rs11246001	11	210899	t	c	-0.1279	0.0203	2.905e-10	0.0417	0.0044	51.7	12.414	4	0.01452	302979	[RIC8A]
rs16923260	11	32434901	a	g	0.1066	0.0169	2.997e-10	0.0597	0.0035	15.8	7.127	4	0.1293	302979	[WT1]
rs9315781	13	41264053	t	c	-0.0558	0.0089	3.009e-10	0.7064	0.0059	10.6	6.712	4	0.1519	302979	FOXO1--[]--MRPS31
rs17229970	10	31970401	a	g	0.0631	0.01	3.031e-10	0.7943	0.0153	0	3.588	4	0.4646	302979	ZEB1---[]---ARHGAP12
rs12302984	12	46684070	a	g	-0.0528	0.0084	3.079e-10	0.3909	0.0069	0	3.657	4	0.4544	302979	SLC38A1--[]--SLC38A2
rs11246002	11	211447	a	g	-0.1276	0.0203	3.086e-10	0.042	0.0043	50	11.993	4	0.0174	302979	[RIC8A]
rs73386631	11	202017	t	c	-0.13	0.0207	3.141e-10	0.0415	0.0047	51.2	12.29	4	0.01532	302979	ODF3-[]BET1L
rs58279426	5	176448139	t	c	-0.0512	0.0081	3.164e-10	0.5095	0.0073	51.6	12.387	4	0.01469	302979	UIMC1--[]-ZNF346
rs4768700	12	46792000	t	g	0.0535	0.0085	3.179e-10	0.6088	0.0226	64.4	16.861	4	0.002057	302979	SLC38A2--[]---SLC38A4
rs4768694	12	46677658	a	t	0.0527	0.0084	3.224e-10	0.609	0.0068	0	3.66	4	0.4539	302979	SLC38A1--[]--SLC38A2
rs59021565	11	107999907	c	g	-0.0885	0.0141	3.264e-10	0.907	0.0059	35.4	9.29	4	0.05424	302979	[ACAT1]
rs73392700	11	224845	c	g	-0.1285	0.0204	3.273e-10	0.0415	0.0041	50.1	12.014	4	0.01725	302979	[SIRT3]
rs72893506	11	32447275	a	g	-0.097	0.0154	3.279e-10	0.9252	0.005	0	2.272	4	0.6859	302979	[WT1]
rs5030194	11	32440038	a	c	-0.1064	0.0169	3.304e-10	0.94	0.0037	6.8	6.439	4	0.1687	302979	[WT1]
rs9397093	6	152603624	c	g	-0.0574	0.0091	3.342e-10	0.2836	0.0124	0	1.311	4	0.8595	302979	[SYNE1]
rs76110388	11	108090396	t	c	-0.0867	0.0138	3.362e-10	0.9049	0.0055	23.6	7.858	4	0.09693	302979	[NPAT]
rs3782122	11	205780	a	t	-0.1272	0.0202	3.378e-10	0.0417	0.0045	52.8	12.708	4	0.01279	302979	[BET1L]
rs12226697	11	216056	a	g	-0.1276	0.0203	3.384e-10	0.0416	0.0043	50.2	12.043	4	0.01703	302979	[SIRT3]
rs7990957	13	41280979	a	g	-0.0556	0.0089	3.404e-10	0.7079	0.0072	2.8	6.174	4	0.1865	302979	FOXO1--[]--MRPS31
rs1060735	12	46661387	a	g	-0.0532	0.0085	3.433e-10	0.3626	0.0062	0	2.766	4	0.5978	302979	[SLC38A1]
rs2279560	12	46661279	a	g	-0.0532	0.0085	3.443e-10	0.363	0.0063	0	2.803	4	0.5912	302979	[SLC38A1]
rs3782121	11	205935	a	g	-0.1271	0.0202	3.456e-10	0.0417	0.0045	52.8	12.699	4	0.01284	302979	[BET1L]
rs5030228	11	32433447	t	c	-0.1061	0.0169	3.481e-10	0.9403	0.0035	15.8	7.129	4	0.1292	302979	[WT1]
rs61889182	11	32355927	a	g	-0.095	0.0151	3.5e-10	0.9212	0.005	4	6.252	4	0.1811	302979	RCN1---[]--WT1
rs12226402	11	215904	a	g	-0.1273	0.0203	3.519e-10	0.0421	0.0045	48.7	11.692	4	0.0198	302979	[SIRT3]
rs16923250	11	32433544	c	g	0.1061	0.0169	3.535e-10	0.0597	0.0035	15.4	7.094	4	0.131	302979	[WT1]
rs57149652	11	108052428	a	g	0.0866	0.0138	3.635e-10	0.095	0.0055	21	7.595	4	0.1076	302979	[NPAT]
rs9532588	13	41302913	a	g	0.0556	0.0089	3.639e-10	0.2925	0.0068	5.3	6.334	4	0.1755	302979	FOXO1--[]MRPS31
rs73386640	11	203235	a	g	0.127	0.0203	3.66e-10	0.9583	0.0045	52.6	12.669	4	0.01301	302979	[BET1L]
rs11245990	11	202565	t	c	-0.1279	0.0204	3.695e-10	0.0416	0.0047	52.6	12.656	4	0.01309	302979	ODF3-[]BET1L
rs12282155	11	32507733	a	g	-0.0532	0.0085	3.709e-10	0.6459	0.0076	0	2.22	4	0.6953	302979	WT1--[]--EIF3M
rs11245997	11	204680	a	g	-0.1266	0.0202	3.737e-10	0.0427	0.0044	53.1	12.803	4	0.01228	302979	[BET1L]
rs2280543	11	203788	t	c	-0.1268	0.0202	3.756e-10	0.0417	0.0045	53.2	12.819	4	0.01219	302979	[BET1L]
rs4987876	11	108092637	t	g	0.0865	0.0138	3.758e-10	0.0949	0.0055	18.8	7.389	4	0.1167	302979	[NPAT]
rs1700490	5	176402401	a	g	0.0507	0.0081	3.802e-10	0.4887	0.0067	52.1	12.517	4	0.0139	302979	[UIMC1]
rs79026725	11	32429096	t	c	0.106	0.0169	3.84e-10	0.0595	0.0035	16.9	7.216	4	0.1249	302979	[WT1]
rs4941989	13	41299687	t	c	-0.0551	0.0088	3.851e-10	0.7009	0.005	-2.9	5.832	4	0.2121	302979	FOXO1--[]-MRPS31
rs2234588	11	32437902	a	g	0.106	0.0169	3.88e-10	0.0596	0.0036	12.7	6.869	4	0.143	302979	[WT1]
rs151773	23	131737314	t	c	0.0684	0.0109	3.884e-10	0.4387	0.0008	52.1	8.346	2	0.01541	76680	MBNL3---[]--HS6ST2
rs6637934	23	131212642	t	c	0.1412	0.0226	3.886e-10	0.0572	0.0005	0	1.293	2	0.5239	76680	[FRMD7]
rs12226698	11	213740	t	c	-0.1272	0.0203	3.939e-10	0.042	0.004	49.4	11.867	4	0.01837	302979	[RIC8A]
rs2292256	5	176333126	t	c	0.0506	0.0081	3.939e-10	0.4895	0.0072	54.3	13.125	4	0.01068	302979	[UIMC1]
rs4943808	13	41293950	t	c	0.055	0.0088	3.942e-10	0.299	0.005	-1.3	5.923	4	0.205	302979	FOXO1--[]-MRPS31
rs4941990	13	41299857	a	c	-0.0551	0.0088	3.97e-10	0.7008	0.005	-2.1	5.874	4	0.2088	302979	FOXO1--[]-MRPS31
rs73386635	11	202873	a	g	0.1274	0.0204	4.006e-10	0.9585	0.0047	53	12.765	4	0.01248	302979	ODF3-[]BET1L
rs4245402	13	41287540	t	c	0.0549	0.0088	4.028e-10	0.299	0.0051	-1.1	5.936	4	0.204	302979	FOXO1--[]--MRPS31
rs5030255	11	32422724	t	g	0.1057	0.0169	4.101e-10	0.0597	0.0036	17.9	7.31	4	0.1204	302979	[WT1]
rs2292255	5	176334195	t	c	0.0505	0.0081	4.118e-10	0.4896	0.0072	54.3	13.115	4	0.01073	302979	[UIMC1]
rs7110547	11	32447347	c	g	-0.0522	0.0084	4.147e-10	0.6204	0.0093	-30.8	4.588	4	0.3323	302979	[WT1]
rs9549271	13	41295477	t	c	-0.0553	0.0089	4.16e-10	0.7074	0.0068	9.1	6.599	4	0.1587	302979	FOXO1--[]-MRPS31
rs8002209	13	41266608	a	g	-0.0552	0.0088	4.203e-10	0.7057	0.0056	9.1	6.597	4	0.1588	302979	FOXO1--[]--MRPS31
rs12225799	11	241124	c	g	0.1297	0.0208	4.218e-10	0.9588	0.0044	46.4	11.186	4	0.02455	302979	[PSMD13]
rs12184871	13	41291928	a	c	0.0549	0.0088	4.311e-10	0.2989	0.0051	-2.8	5.836	4	0.2118	302979	FOXO1--[]--MRPS31
rs79902640	11	202835	a	g	0.1285	0.0206	4.311e-10	0.9575	0.0044	52.2	12.556	4	0.01366	302979	ODF3-[]BET1L
rs5030195	11	32439880	a	g	0.106	0.017	4.317e-10	0.0597	0.0036	10.7	6.719	4	0.1515	302979	[WT1]
rs11593045	10	31952175	t	c	-0.0626	0.01	4.36e-10	0.2067	0.0149	0	3.792	4	0.4349	302979	ZEB1---[]---ARHGAP12
rs353503	5	176395190	t	g	0.0505	0.0081	4.381e-10	0.4895	0.0074	52.4	12.604	4	0.01338	302979	[UIMC1]
rs11740768	5	176339499	a	g	0.0505	0.0081	4.389e-10	0.4896	0.0072	54.1	13.06	4	0.01099	302979	[UIMC1]
rs353473	5	176425581	a	c	-0.0506	0.0081	4.466e-10	0.5122	0.0065	53.1	12.796	4	0.01232	302979	[UIMC1]
rs61963345	13	41299129	t	c	-0.0553	0.0089	4.466e-10	0.708	0.0069	9.4	6.624	4	0.1572	302979	FOXO1--[]-MRPS31
rs9549270	13	41284193	t	g	0.0552	0.0089	4.511e-10	0.2919	0.0069	12.1	6.823	4	0.1456	302979	FOXO1--[]--MRPS31
rs10835927	11	32507904	c	g	-0.053	0.0085	4.537e-10	0.646	0.0075	0	2.169	4	0.7047	302979	WT1--[]--EIF3M
rs9566574	13	41306834	a	g	-0.0549	0.0088	4.544e-10	0.7008	0.0049	-3.5	5.8	4	0.2146	302979	[MRPS31]
rs4074773	12	46919181	t	c	-0.0512	0.0082	4.548e-10	0.4335	0.0121	23	7.793	4	0.09947	302979	SLC38A2---[]---SLC38A4
rs7337330	13	41309211	t	c	0.0553	0.0089	4.565e-10	0.2927	0.0067	6.7	6.432	4	0.1691	302979	[MRPS31]
rs4943807	13	41279953	a	c	-0.0548	0.0088	4.652e-10	0.7009	0.005	0.8	6.049	4	0.1955	302979	FOXO1--[]--MRPS31
rs353464	5	176403023	a	g	-0.0504	0.0081	4.653e-10	0.5107	0.0073	52.3	12.575	4	0.01355	302979	[UIMC1]
rs6563845	13	41318907	a	g	-0.055	0.0088	4.661e-10	0.7007	0.0048	-4.9	5.722	4	0.2209	302979	[MRPS31]
rs12094994	1	22486013	a	t	-0.0864	0.0139	4.715e-10	0.8001	0.011	2.3	5.117	3	0.1635	82043	WNT4--[]---ZBTB40
rs6563844	13	41298190	t	c	-0.0552	0.0089	4.768e-10	0.7081	0.0069	8.3	6.542	4	0.1622	302979	FOXO1--[]-MRPS31
rs9549279	13	41315582	c	g	-0.0549	0.0088	4.8e-10	0.7006	0.0048	-4.8	5.728	4	0.2204	302979	[MRPS31]
rs9603786	13	41316364	a	g	0.0549	0.0088	4.818e-10	0.2994	0.0048	-4.7	5.731	4	0.2202	302979	[MRPS31]
rs5030219	11	32437189	a	g	0.1055	0.0169	4.819e-10	0.0596	0.0035	12	6.817	4	0.1459	302979	[WT1]
rs9646110	13	41308301	a	t	0.0552	0.0089	4.88e-10	0.2921	0.0068	9	6.597	4	0.1588	302979	[MRPS31]
rs7996228	13	41281731	t	c	0.0547	0.0088	4.914e-10	0.299	0.0051	0	6.001	4	0.1991	302979	FOXO1--[]--MRPS31
rs7328453	13	41334327	a	g	0.0661	0.0106	4.976e-10	0.1767	0.0046	21.1	7.606	4	0.1071	302979	[MRPS31]
rs13134357	4	70520830	t	c	0.0517	0.0083	5.021e-10	0.5943	0.017	50.4	12.092	4	0.01668	302979	UGT2A1-[]--SULT1B1
rs365132	5	176378574	t	g	0.0502	0.0081	5.131e-10	0.4888	0.007	53.7	12.948	4	0.01153	302979	[UIMC1]
rs8000965	13	41279488	t	c	0.0546	0.0088	5.218e-10	0.2991	0.005	1.6	6.1	4	0.1918	302979	FOXO1--[]--MRPS31
rs353478	5	176370988	t	c	-0.0502	0.0081	5.23e-10	0.5108	0.0073	53.8	13.001	4	0.01127	302979	[UIMC1]
rs72909430	11	32433162	a	c	0.1276	0.0205	5.295e-10	0.0414	0.0029	-24.2	4.83	4	0.3051	302979	[WT1]
rs4943810	13	41297405	a	c	0.0674	0.0109	5.304e-10	0.1707	0.0108	26.6	8.171	4	0.08552	302979	FOXO1--[]-MRPS31
rs9549296	13	41397195	t	c	-0.056	0.009	5.325e-10	0.7074	0.0043	-13	5.31	4	0.257	302979	SLC25A15--[]---ELF1
rs9635107	13	41288167	a	c	-0.0546	0.0088	5.332e-10	0.7007	0.0048	4.5	6.28	4	0.1792	302979	FOXO1--[]--MRPS31
rs2055619	5	176415964	a	g	-0.0502	0.0081	5.349e-10	0.5106	0.0072	51.6	12.394	4	0.01465	302979	[UIMC1]
rs353497	5	176429169	a	g	-0.0502	0.0081	5.349e-10	0.5108	0.0072	51.9	12.468	4	0.01419	302979	[UIMC1]
rs7986077	13	41340684	t	g	-0.055	0.0089	5.372e-10	0.7003	0.0047	-6.9	5.615	4	0.2298	302979	[MRPS31]
rs4943809	13	41297404	a	t	0.0674	0.0109	5.432e-10	0.1706	0.0107	26.5	8.166	4	0.08569	302979	FOXO1--[]-MRPS31
rs353474	5	176425281	a	g	0.0503	0.0081	5.444e-10	0.4893	0.0073	52.1	12.539	4	0.01376	302979	[UIMC1]
rs353490	5	176433063	t	c	0.0501	0.0081	5.45e-10	0.4894	0.0072	51.9	12.47	4	0.01418	302979	[UIMC1]
rs402511	5	176434440	a	g	0.0501	0.0081	5.507e-10	0.4894	0.0072	51.9	12.486	4	0.01408	302979	UIMC1[]--ZNF346
rs353493	5	176432585	t	c	-0.0501	0.0081	5.512e-10	0.5104	0.0074	51.7	12.433	4	0.01441	302979	[UIMC1]
rs601923	5	176417386	c	g	-0.0502	0.0081	5.577e-10	0.5106	0.0073	51.5	12.361	4	0.01486	302979	[UIMC1]
rs4943818	13	41400473	a	c	-0.0562	0.0091	5.594e-10	0.7116	0.0044	10.4	6.695	4	0.1529	302979	SLC25A15--[]---ELF1
rs4575411	13	41277794	c	g	-0.0545	0.0088	5.603e-10	0.7008	0.005	2.3	6.143	4	0.1887	302979	FOXO1--[]--MRPS31
rs7776230	6	152643870	t	c	0.0544	0.0088	5.632e-10	0.302	0.0068	0	1.34	4	0.8545	302979	[SYNE1]
rs7982072	13	41276341	t	c	0.0545	0.0088	5.676e-10	0.2991	0.005	3	6.184	4	0.1859	302979	FOXO1--[]--MRPS31
rs9577115	13	41276553	t	c	-0.0545	0.0088	5.717e-10	0.7009	0.005	2.6	6.162	4	0.1873	302979	FOXO1--[]--MRPS31
rs7718874	5	176358065	a	g	-0.0501	0.0081	5.72e-10	0.5106	0.007	54.1	13.06	4	0.01099	302979	[UIMC1]
rs353471	5	176363429	t	c	-0.0501	0.0081	5.741e-10	0.5108	0.0073	53.8	12.988	4	0.01133	302979	[UIMC1]
rs353468	5	176445494	a	t	-0.0503	0.0081	5.772e-10	0.5106	0.0074	51.6	12.385	4	0.01471	302979	UIMC1--[]-ZNF346
rs61963353	13	41327301	t	c	0.0659	0.0106	5.795e-10	0.1764	0.0044	21.5	7.647	4	0.1054	302979	[MRPS31]
rs353467	5	176445698	t	c	-0.0503	0.0081	5.837e-10	0.5108	0.0072	51.5	12.366	4	0.01483	302979	UIMC1--[]-ZNF346
rs79276338	12	46792997	t	g	0.0724	0.0117	5.891e-10	0.6857	0.0054	57.5	11.756	3	0.008266	82043	SLC38A2--[]---SLC38A4
rs353475	5	176424611	a	g	-0.0501	0.0081	5.983e-10	0.5114	0.0071	52.1	12.517	4	0.01389	302979	[UIMC1]
rs1910464	4	70565818	t	c	0.0568	0.0092	6.066e-10	0.7147	0.0121	65.3	17.277	4	0.001707	302979	UGT2A1--[]--SULT1B1
rs12573103	10	105639241	a	g	0.0501	0.0081	6.108e-10	0.4911	0.0196	0	1.234	4	0.8724	302979	[OBFC1]
rs4943812	13	41335816	t	c	-0.0548	0.0089	6.15e-10	0.7003	0.0047	-6.2	5.65	4	0.2269	302979	[MRPS31]
rs5030217	11	32437310	a	t	-0.1166	0.0189	6.159e-10	0.951	0.0029	-30.5	4.597	4	0.3312	302979	[WT1]
rs4943813	13	41338134	c	g	0.0548	0.0089	6.176e-10	0.3	0.0045	-7.2	5.596	4	0.2315	302979	[MRPS31]
rs7998724	13	41324793	t	g	0.0547	0.0088	6.224e-10	0.2995	0.0048	0.5	6.032	4	0.1967	302979	[MRPS31]
rs9549280	13	41322660	t	c	-0.055	0.0089	6.228e-10	0.7077	0.0068	7.8	6.504	4	0.1645	302979	[MRPS31]
rs3087461	11	32458142	a	c	0.0944	0.0153	6.455e-10	0.0762	0.0068	0	2.131	4	0.7117	302979	WT1-[]---EIF3M
rs72893528	11	32457545	c	g	-0.1028	0.0166	6.481e-10	0.9356	0.0041	0	1.643	4	0.801	302979	WT1[]---EIF3M
rs7332730	13	41265979	a	c	0.0547	0.0089	6.58e-10	0.293	0.0061	9.9	6.659	4	0.1551	302979	FOXO1--[]--MRPS31
rs4941991	13	41335719	t	c	-0.055	0.0089	6.727e-10	0.7076	0.0068	7	6.449	4	0.168	302979	[MRPS31]
rs9577112	13	41273481	t	c	0.0546	0.0089	6.873e-10	0.2927	0.007	16.9	7.223	4	0.1246	302979	FOXO1--[]--MRPS31
rs9577108	13	41271764	a	g	0.0542	0.0088	6.914e-10	0.3003	0.0048	8.6	6.565	4	0.1607	302979	FOXO1--[]--MRPS31
rs9577107	13	41271676	a	t	-0.0542	0.0088	7.014e-10	0.6998	0.0048	9.1	6.603	4	0.1584	302979	FOXO1--[]--MRPS31
rs2501256	1	22397199	t	c	-0.0538	0.0087	7.031e-10	0.6796	0.0085	-24.6	4.816	4	0.3067	302979	[CDC42]
rs7965930	12	46759636	a	t	0.0696	0.0113	7.209e-10	0.8204	0.0055	27.3	8.251	4	0.08281	302979	[SLC38A2]
rs9315784	13	41289166	a	g	0.0553	0.009	7.235e-10	0.2856	0.009	0.7	6.042	4	0.196	302979	FOXO1--[]--MRPS31
rs17529680	2	11727087	t	g	-0.0549	0.0089	7.242e-10	0.2953	0.0087	0	2.558	4	0.6342	302979	[GREB1]
rs9315783	13	41289164	t	c	-0.0553	0.009	7.297e-10	0.7143	0.009	0.6	6.039	4	0.1963	302979	FOXO1--[]--MRPS31
rs5933158	23	131578034	a	g	-0.0917	0.0149	7.524e-10	0.4212	0.0075	-48.2	2.024	1	0.1548	71495	MBNL3-[]---HS6ST2
rs7043658	9	807449	t	c	0.0501	0.0081	7.578e-10	0.4883	0.0098	74.2	23.224	4	0.0001142	302979	KANK1--[]--DMRT1
rs2092316	1	22507901	t	c	0.0558	0.0091	7.761e-10	0.2683	0.0108	0	2.825	4	0.5876	302979	WNT4--[]---ZBTB40
rs2418910	11	32444020	a	g	-0.0551	0.009	7.818e-10	0.7153	0.0036	27.7	8.301	4	0.08117	302979	[WT1]
rs9549285	13	41341419	a	g	0.0652	0.0106	7.856e-10	0.1776	0.004	26.6	8.174	4	0.08542	302979	[MRPS31]
rs9577110	13	41271878	t	g	-0.0541	0.0088	8.037e-10	0.7005	0.0053	12.4	6.852	4	0.1439	302979	FOXO1--[]--MRPS31
rs3812891	13	41345451	t	c	0.0652	0.0106	8.117e-10	0.177	0.004	21.5	7.644	4	0.1055	302979	MRPS31[]--SLC25A15
rs7997896	13	41268823	a	t	0.054	0.0088	8.473e-10	0.3001	0.0051	10.4	6.695	4	0.1529	302979	FOXO1--[]--MRPS31
rs9397523	6	152872272	a	c	-0.0533	0.0087	8.48e-10	0.6523	0.0178	0	2.791	4	0.5934	302979	[SYNE1]
rs6582642	12	46793017	a	g	-0.0717	0.0117	8.503e-10	0.3187	0.0094	58	11.897	3	0.007746	82043	SLC38A2--[]---SLC38A4
rs11031775	11	32444375	t	c	-0.0549	0.009	8.511e-10	0.715	0.004	28.2	8.357	4	0.07936	302979	[WT1]
rs72909465	11	32442468	t	g	0.1162	0.0189	8.534e-10	0.0488	0.0029	-22.4	4.903	4	0.2974	302979	[WT1]
rs8002412	13	41331497	t	c	-0.0649	0.0106	8.558e-10	0.8223	0.0043	22.9	7.779	4	0.1	302979	[MRPS31]
rs9371585	6	152648145	t	c	-0.0506	0.0082	8.62e-10	0.5945	0.0008	0	0.481	4	0.9753	302979	[SYNE1]
rs9549281	13	41330171	t	g	-0.0649	0.0106	8.653e-10	0.824	0.0062	23.1	7.802	4	0.09911	302979	[MRPS31]
rs192881609	11	32391435	a	c	-0.1287	0.021	8.717e-10	0.9598	0.0025	-23.4	4.862	4	0.3017	302979	RCN1---[]--WT1
rs9532586	13	41279214	t	c	0.0646	0.0105	8.729e-10	0.1776	0.0039	23.1	7.804	4	0.09901	302979	FOXO1--[]--MRPS31
rs2900741	11	32444147	a	g	0.0549	0.009	8.791e-10	0.2845	0.0036	28.2	8.358	4	0.07931	302979	[WT1]
rs16991615	20	5948227	a	g	0.102	0.0166	8.822e-10	0.0639	0.0045	0	1.345	4	0.8536	302979	[MCM8]
rs9532631	13	41449737	t	g	0.065	0.0106	8.841e-10	0.1962	0.0022	14.6	7.024	4	0.1346	302979	SLC25A15--[]--ELF1
rs7998086	13	41268924	t	c	-0.0538	0.0088	9.013e-10	0.6998	0.0049	10.9	6.734	4	0.1506	302979	FOXO1--[]--MRPS31
rs9532642	13	41454804	t	c	0.0649	0.0106	9.064e-10	0.1964	0.002	16.4	7.176	4	0.1268	302979	SLC25A15--[]--ELF1
rs9549273	13	41302147	c	g	-0.0646	0.0105	9.068e-10	0.8222	0.0042	22.6	7.749	4	0.1012	302979	FOXO1--[]-MRPS31
rs4943804	13	41269994	a	g	-0.0538	0.0088	9.127e-10	0.6991	0.0046	7.4	6.481	4	0.166	302979	FOXO1--[]--MRPS31
rs56302456	13	41295887	t	g	0.0646	0.0105	9.194e-10	0.1775	0.004	22.3	7.722	4	0.1023	302979	FOXO1--[]-MRPS31
rs4943811	13	41317936	t	c	0.0647	0.0106	9.273e-10	0.1774	0.004	22.6	7.749	4	0.1012	302979	[MRPS31]
rs61963351	13	41318822	a	g	0.0647	0.0106	9.384e-10	0.1777	0.0042	22.7	7.757	4	0.1009	302979	[MRPS31]
rs73174811	13	41315998	t	g	-0.0646	0.0106	9.405e-10	0.8222	0.0042	22.5	7.742	4	0.1015	302979	[MRPS31]
rs10785630	12	46880380	a	g	0.0499	0.0082	9.413e-10	0.5654	0.0114	27.5	8.275	4	0.08201	302979	SLC38A2---[]---SLC38A4
rs4258351	11	32446135	c	g	0.0704	0.0115	9.497e-10	0.1439	0.0102	27.5	8.272	4	0.08211	302979	[WT1]
rs112420969	13	41276833	a	g	0.0645	0.0106	9.572e-10	0.1777	0.0043	22.3	7.726	4	0.1021	302979	FOXO1--[]--MRPS31
rs10890845	11	108334321	a	g	0.0675	0.011	9.836e-10	0.8361	0.0157	33.2	8.988	4	0.06139	302979	[C11orf65]
rs4943805	13	41270080	a	g	-0.0541	0.0088	1.001e-09	0.7064	0.007	21.5	7.646	4	0.1055	302979	FOXO1--[]--MRPS31
rs188833533	11	32391432	a	g	-0.1282	0.021	1.015e-09	0.9593	0.0026	-24.4	4.825	4	0.3057	302979	RCN1---[]--WT1
rs9532587	13	41302694	a	t	-0.0644	0.0106	1.028e-09	0.8221	0.0041	25.8	8.09	4	0.08833	302979	FOXO1--[]MRPS31
rs9549263	13	41264784	t	g	0.0544	0.0089	1.059e-09	0.2888	0.004	10.2	6.684	4	0.1535	302979	FOXO1--[]--MRPS31
rs7330618	13	41291706	a	g	-0.0643	0.0105	1.07e-09	0.8219	0.0039	25.6	8.064	4	0.08926	302979	FOXO1--[]--MRPS31
rs9549266	13	41278409	c	g	-0.0641	0.0105	1.152e-09	0.8217	0.0038	26.4	8.149	4	0.08628	302979	FOXO1--[]--MRPS31
rs893279	11	108365182	t	c	0.0504	0.0083	1.178e-09	0.4123	0.0117	-9.6	5.476	4	0.2419	302979	[KDELC2]
rs513161	11	234249	t	c	0.0772	0.0127	1.179e-09	0.8855	0.0015	27.6	8.289	4	0.08155	302979	[SIRT3]
rs61963209	13	41502588	a	g	0.0629	0.0103	1.179e-09	0.1985	0.0042	45.3	10.977	4	0.02682	302979	SLC25A15---[]-ELF1
rs61963184	13	41493124	t	c	-0.0643	0.0106	1.183e-09	0.8036	0.0025	20	7.495	4	0.1119	302979	SLC25A15---[]--ELF1
rs9549260	13	41254104	a	c	0.0601	0.0099	1.206e-09	0.2169	0.0171	25.1	8.014	4	0.09108	302979	FOXO1--[]--MRPS31
rs11031736	11	32371754	a	g	0.1115	0.0184	1.274e-09	0.0566	0.0065	-11.3	4.494	3	0.2128	297616	RCN1---[]--WT1
rs4869758	6	152564145	a	g	-0.0494	0.0081	1.282e-09	0.4558	0.0283	0	2.086	4	0.7199	302979	[SYNE1]
rs55954117	5	176454075	a	g	-0.0497	0.0082	1.304e-09	0.5487	0.0042	23	7.788	4	0.09966	302979	[ZNF346]
rs9549282	13	41331895	a	t	0.0552	0.0091	1.33e-09	0.2807	0.0088	9.9	6.658	4	0.1551	302979	[MRPS31]
rs72905060	11	32466931	c	g	0.1017	0.0168	1.351e-09	0.063	0.0047	0	1.882	4	0.7574	302979	WT1-[]---EIF3M
rs12473442	2	11735115	t	c	0.0669	0.011	1.355e-09	0.5382	0.0108	-37.1	3.648	3	0.302	82043	[GREB1]
rs143645671	6	152568843	t	c	-0.2325	0.0384	1.358e-09	0.9847	0.0021	0	2.555	4	0.6348	302979	[SYNE1]
rs11212676	11	108361578	a	g	0.05	0.0083	1.468e-09	0.4132	0.0123	-12.6	5.331	4	0.255	302979	[KDELC2]
rs751343	11	108366449	a	c	-0.0502	0.0083	1.469e-09	0.5854	0.0131	-4.4	5.749	4	0.2187	302979	[KDELC2]
rs10890848	11	108361278	a	g	-0.05	0.0083	1.472e-09	0.5868	0.0123	-11.6	5.376	4	0.2508	302979	[KDELC2]
rs10789665	11	108356680	t	c	-0.0497	0.0082	1.561e-09	0.5855	0.0132	-4.1	5.763	4	0.2176	302979	[KDELC2]
rs7210750	17	7540735	a	g	0.0742	0.0123	1.574e-09	0.1261	0.0114	0	3.302	4	0.5086	302979	SHBG-[]--ATP1B2
rs74632205	11	107983089	t	c	-0.0794	0.0132	1.589e-09	0.8906	0.0059	1.1	6.067	4	0.1942	302979	CUL5-[]-ACAT1
rs9532584	13	41261019	t	c	0.0635	0.0105	1.649e-09	0.179	0.004	25.1	8.014	4	0.09108	302979	FOXO1--[]--MRPS31
rs251843	5	176476106	a	g	-0.05	0.0083	1.651e-09	0.5481	0.0044	16.7	7.206	4	0.1254	302979	[ZNF346]
rs75510204	6	152592680	t	g	-0.2838	0.0471	1.668e-09	0.988	0.0004	-22	3.278	2	0.1942	284954	[SYNE1]
rs78243683	11	108031376	a	g	0.0839	0.0139	1.675e-09	0.0942	0.0057	19.4	7.445	4	0.1141	302979	[NPAT]
rs73101378	12	46878277	c	g	-0.0537	0.0089	1.729e-09	0.6957	0.0042	0	3.611	4	0.4613	302979	SLC38A2---[]---SLC38A4
rs142034631	2	11678822	t	c	0.071	0.0118	1.731e-09	0.592	0.0227	-2.2	4.894	3	0.1798	82043	[GREB1]
rs251846	5	176478248	t	g	-0.0501	0.0083	1.733e-09	0.5487	0.0041	18.1	7.328	4	0.1195	302979	[ZNF346]
rs9371246	6	152568722	a	g	0.049	0.0081	1.737e-09	0.5191	0.0303	0	1.922	4	0.7501	302979	[SYNE1]
rs11191841	10	105639611	t	c	0.0486	0.0081	1.748e-09	0.4961	0.0172	0	0.793	4	0.9394	302979	[OBFC1]
rs9532585	13	41268086	a	g	-0.0527	0.0088	1.855e-09	0.69	0.0095	27.8	8.315	4	0.08069	302979	FOXO1--[]--MRPS31
rs3888239	6	152565897	t	c	-0.0489	0.0081	1.871e-09	0.4573	0.0286	0	2.238	4	0.6921	302979	[SYNE1]
rs4975538	5	1280830	c	g	0.053	0.0088	1.941e-09	0.3614	0.0085	-15	5.217	4	0.2657	302979	[TERT]
rs1212931	11	232098	t	c	0.0762	0.0127	1.954e-09	0.8853	0.0021	32.8	8.925	4	0.063	302979	[SIRT3]
rs473151	11	242112	t	g	-0.0761	0.0127	2.015e-09	0.1153	0.002	30.8	8.673	4	0.0698	302979	[PSMD13]
rs9577111	13	41272020	a	c	0.0529	0.0088	2.016e-09	0.2955	0.0029	3.7	6.231	4	0.1826	302979	FOXO1--[]--MRPS31
rs7671335	4	70536154	t	g	-0.0495	0.0082	2.02e-09	0.4582	0.0173	40.3	10.051	4	0.03958	302979	UGT2A1--[]--SULT1B1
rs12035094	1	22384713	t	g	0.1784	0.0298	2.027e-09	0.027	0.0088	41.8	10.303	4	0.03563	302979	[CDC42]
rs10815729	9	804603	a	c	0.0486	0.0081	2.057e-09	0.5048	0.0107	75.2	24.148	4	7.461e-05	302979	KANK1--[]--DMRT1
rs12290546	11	32429099	t	c	0.0522	0.0087	2.068e-09	0.3065	0.0054	42.2	10.384	4	0.03443	302979	[WT1]
rs12503418	4	70539246	a	c	-0.0492	0.0082	2.082e-09	0.4581	0.0172	39.7	9.951	4	0.04126	302979	UGT2A1--[]--SULT1B1
rs9315785	13	41322732	t	c	-0.0525	0.0088	2.099e-09	0.6911	0.0047	-5.4	5.693	4	0.2233	302979	[MRPS31]
rs1948828	4	70540370	t	g	0.0492	0.0082	2.107e-09	0.5459	0.018	39.3	9.886	4	0.0424	302979	UGT2A1--[]--SULT1B1
rs353491	5	176432947	c	g	-0.0487	0.0081	2.111e-09	0.5375	0.0029	29.3	8.484	4	0.07538	302979	[UIMC1]
rs536715	11	230368	t	c	-0.076	0.0127	2.116e-09	0.1148	0.0014	32.3	8.864	4	0.06459	302979	[SIRT3]
rs11249456	4	70540563	t	c	-0.0491	0.0082	2.148e-09	0.4499	0.0202	39.7	9.958	4	0.04114	302979	UGT2A1--[]--SULT1B1
rs524555	11	246678	a	t	-0.0764	0.0128	2.206e-09	0.1145	0.0011	29.8	8.541	4	0.07364	302979	[PSMD13]
rs12023766	1	22506437	a	g	-0.054	0.009	2.221e-09	0.7306	0.0097	0	2.737	4	0.6027	302979	WNT4--[]---ZBTB40
rs9383615	6	152579815	t	c	-0.0487	0.0081	2.228e-09	0.4456	0.0294	0	2.741	4	0.6021	302979	[SYNE1]
rs12270749	11	32469259	a	t	0.0518	0.0087	2.241e-09	0.3148	0.0036	-13.4	5.293	4	0.2586	302979	WT1--[]---EIF3M
rs9397495	6	152576591	a	g	-0.0486	0.0081	2.274e-09	0.4427	0.0295	0	2.161	4	0.7061	302979	[SYNE1]
rs6695779	1	22505609	a	g	-0.054	0.009	2.285e-09	0.7305	0.0097	0	2.722	4	0.6054	302979	WNT4--[]---ZBTB40
rs2736099	5	1287340	a	g	0.0533	0.0089	2.288e-09	0.3607	0.0054	56.9	13.908	4	0.007595	302979	[TERT]
rs9577136	13	41319537	t	c	-0.0524	0.0088	2.292e-09	0.6916	0.0052	-3.1	5.822	4	0.2129	302979	[MRPS31]
rs7734992	5	1280128	t	c	-0.0513	0.0086	2.321e-09	0.5827	0.0074	16.3	7.168	4	0.1272	302979	[TERT]
rs1642803	17	7544580	t	c	0.0733	0.0123	2.337e-09	0.1257	0.0152	0	3.906	4	0.4189	302979	SHBG-[]-ATP1B2
rs35223321	10	105646395	t	c	-0.0481	0.0081	2.384e-09	0.5	0.0177	0	1.025	4	0.9059	302979	[OBFC1]
rs11686429	2	11735135	a	t	0.0664	0.0111	2.395e-09	0.5454	0.0112	-60.7	3.111	3	0.3748	82043	[GREB1]
rs10835904	11	32430601	a	g	0.0519	0.0087	2.404e-09	0.3073	0.0053	45.2	10.951	4	0.02712	302979	[WT1]
rs9577109	13	41271782	t	c	-0.0531	0.0089	2.407e-09	0.7114	0.0084	18	7.317	4	0.1201	302979	FOXO1--[]--MRPS31
rs2902639	10	105658588	c	g	-0.0481	0.0081	2.428e-09	0.4999	0.0178	0	0.918	4	0.9219	302979	[OBFC1]
rs35065475	6	152569166	t	c	0.0486	0.0081	2.434e-09	0.5568	0.0295	0	2.132	4	0.7115	302979	[SYNE1]
rs1642805	17	7544626	t	c	0.0731	0.0123	2.456e-09	0.127	0.0159	0	3.758	4	0.4398	302979	SHBG-[]-ATP1B2
rs61964271	13	41401404	a	g	0.0632	0.0106	2.538e-09	0.185	0.0053	4.7	6.293	4	0.1783	302979	SLC25A15--[]---ELF1
rs10835912	11	32470303	t	c	-0.0521	0.0087	2.566e-09	0.6894	0.0062	-22.6	4.896	4	0.2982	302979	WT1--[]---EIF3M
rs9325507	10	105645622	t	c	-0.048	0.0081	2.576e-09	0.4998	0.0178	0	0.96	4	0.9158	302979	[OBFC1]
rs1604748	4	70536640	c	g	0.0491	0.0082	2.588e-09	0.5413	0.0172	38.6	9.766	4	0.04455	302979	UGT2A1--[]--SULT1B1
rs12292135	11	32470304	a	g	0.0519	0.0087	2.594e-09	0.3131	0.0059	-22.5	4.896	4	0.2981	302979	WT1--[]---EIF3M
rs4918068	10	105644736	t	g	0.048	0.0081	2.598e-09	0.5002	0.0178	0	0.96	4	0.9158	302979	[OBFC1]
rs6940851	6	152571040	a	g	0.0485	0.0081	2.606e-09	0.5562	0.0294	0	2.183	4	0.7021	302979	[SYNE1]
rs61277100	10	105643352	a	g	0.048	0.0081	2.617e-09	0.5002	0.0178	0	0.956	4	0.9164	302979	[OBFC1]
rs2067832	10	105643134	a	g	-0.048	0.0081	2.618e-09	0.4997	0.0179	0	0.96	4	0.9159	302979	[OBFC1]
rs34887477	10	105643436	t	c	-0.048	0.0081	2.636e-09	0.4998	0.0178	0	0.958	4	0.9161	302979	[OBFC1]
rs11191843	10	105648651	c	g	-0.0479	0.0081	2.637e-09	0.4999	0.0178	0	0.959	4	0.9159	302979	[OBFC1]
rs3814220	10	105647300	a	g	0.0479	0.0081	2.641e-09	0.5002	0.0178	0	0.962	4	0.9155	302979	[OBFC1]
rs34300861	10	105643332	a	c	0.048	0.0081	2.644e-09	0.5002	0.0178	0	0.951	4	0.9171	302979	[OBFC1]
rs4918067	10	105644636	a	c	0.0479	0.0081	2.644e-09	0.5002	0.0178	0	0.961	4	0.9156	302979	[OBFC1]
rs10883940	10	105650598	a	g	-0.0479	0.0081	2.656e-09	0.4999	0.0178	0	0.97	4	0.9143	302979	[OBFC1]
rs2273698	10	105649158	a	g	-0.0479	0.0081	2.669e-09	0.4999	0.0178	0	0.962	4	0.9155	302979	[OBFC1]
rs58543155	10	105643244	a	g	-0.0479	0.0081	2.674e-09	0.4998	0.0178	0	0.947	4	0.9177	302979	[OBFC1]
rs11191849	10	105650880	a	t	-0.0479	0.0081	2.69e-09	0.4999	0.0178	0	0.969	4	0.9145	302979	[OBFC1]
rs1980653	10	105654164	a	g	0.0479	0.0081	2.695e-09	0.5001	0.0178	0	0.975	4	0.9135	302979	[OBFC1]
rs2418911	11	32446336	a	g	0.0582	0.0098	2.704e-09	0.2195	0.0019	32.4	8.875	4	0.06429	302979	[WT1]
rs12765878	10	105669622	t	c	0.048	0.0081	2.72e-09	0.5001	0.0178	0	0.921	4	0.9216	302979	[OBFC1]
rs7026907	9	803946	a	c	0.0485	0.0082	2.72e-09	0.4832	0.0138	72.7	21.96	4	0.0002041	302979	KANK1--[]--DMRT1
rs2962842	5	176338955	a	g	-0.0482	0.0081	2.734e-09	0.5477	0.0068	36	9.379	4	0.0523	302979	[UIMC1]
rs6484577	11	32424604	t	c	-0.0518	0.0087	2.736e-09	0.6934	0.0053	43.2	10.564	4	0.03193	302979	[WT1]
rs10883943	10	105651416	t	g	-0.0479	0.0081	2.753e-09	0.4999	0.0178	0	0.96	4	0.9158	302979	[OBFC1]
rs7100920	10	105640978	t	c	-0.0479	0.0081	2.754e-09	0.5004	0.0177	0	1.126	4	0.8901	302979	[OBFC1]
rs11191848	10	105650837	t	c	0.0479	0.0081	2.757e-09	0.5001	0.0178	0	0.957	4	0.9162	302979	[OBFC1]
rs2887853	10	31972930	t	c	-0.0587	0.0099	2.763e-09	0.2128	0.0143	0	3.251	4	0.5167	302979	ZEB1---[]---ARHGAP12
rs812246	5	176327644	a	g	0.0483	0.0081	2.774e-09	0.4488	0.0039	18.5	7.36	4	0.1181	302979	HK3-[]-UIMC1
rs111876722	11	201922	t	c	0.12	0.0202	2.778e-09	0.9555	0.0065	49.1	11.783	4	0.01904	302979	ODF3-[]-BET1L
rs10883941	10	105650782	t	c	-0.0479	0.0081	2.783e-09	0.4999	0.0178	0	0.955	4	0.9165	302979	[OBFC1]
rs79088165	11	108371924	t	g	0.0731	0.0123	2.783e-09	0.1238	0.0075	6.4	6.411	4	0.1705	302979	KDELC2-[]-EXPH5
rs11191847	10	105650626	c	g	-0.0479	0.0081	2.791e-09	0.4999	0.0178	0	0.96	4	0.9158	302979	[OBFC1]
rs10883942	10	105651386	t	c	0.0478	0.0081	2.818e-09	0.5002	0.0178	0	0.954	4	0.9166	302979	[OBFC1]
rs10758919	9	806240	t	c	0.0482	0.0081	2.823e-09	0.5156	0.0093	75.9	24.903	4	5.263e-05	302979	KANK1--[]--DMRT1
rs2331754	4	70537508	t	c	-0.049	0.0082	2.824e-09	0.4572	0.0175	40.5	10.079	4	0.03912	302979	UGT2A1--[]--SULT1B1
rs1220703	4	70712161	a	t	-0.0482	0.0081	2.831e-09	0.4585	0.0148	48.1	11.552	4	0.02101	302979	[SULT1E1]
rs3850671	10	105659387	t	c	0.0479	0.0081	2.834e-09	0.5001	0.0178	0	1.02	4	0.9067	302979	[OBFC1]
rs12230643	12	46949205	t	c	-0.0548	0.0092	2.88e-09	0.7276	0.0037	0	3.907	4	0.4188	302979	SLC38A2---[]---SLC38A4
rs7763242	6	152575704	t	g	0.0483	0.0081	2.909e-09	0.557	0.0296	0	2.168	4	0.7049	302979	[SYNE1]
rs9383980	6	152572349	t	g	0.0483	0.0081	2.981e-09	0.5565	0.0297	0	2.224	4	0.6946	302979	[SYNE1]
rs6879982	5	176351330	a	t	-0.0483	0.0081	2.983e-09	0.544	0.0038	18.9	7.4	4	0.1162	302979	[UIMC1]
rs4870089	6	152575173	a	g	0.0482	0.0081	3.018e-09	0.557	0.0296	0	2.161	4	0.7062	302979	[SYNE1]
rs4742417	9	804166	t	g	0.0481	0.0081	3.069e-09	0.5053	0.0106	75.4	24.416	4	6.592e-05	302979	KANK1--[]--DMRT1
rs4869759	6	152579095	a	g	-0.0482	0.0081	3.076e-09	0.443	0.0296	0	2.191	4	0.7007	302979	[SYNE1]
rs11191846	10	105649813	a	g	0.0477	0.0081	3.106e-09	0.5002	0.0178	0	0.931	4	0.9201	302979	[OBFC1]
rs36054574	4	70601284	t	c	-0.0535	0.009	3.119e-09	0.2874	0.0097	67.6	18.508	4	0.0009814	302979	[SULT1B1]
rs11191865	10	105672842	a	g	-0.0477	0.0081	3.181e-09	0.4985	0.0181	0	0.96	4	0.9158	302979	[OBFC1]
rs80268871	11	30395448	t	g	-0.083	0.014	3.19e-09	0.0999	0.0066	0	3.614	4	0.4608	302979	ARL14EP--[]--MPPED2
rs1641532	17	7546651	a	g	0.0725	0.0122	3.199e-09	0.1255	0.015	0	3.599	4	0.463	302979	SHBG-[]-ATP1B2
rs9548898	13	40300545	a	g	0.0478	0.0081	3.223e-09	0.5109	0.0024	0	0.949	4	0.9174	302979	[COG6]
rs1614027	17	7544551	t	g	0.0728	0.0123	3.245e-09	0.1252	0.0151	0	3.189	4	0.5268	302979	SHBG-[]-ATP1B2
rs9397091	6	152578698	a	c	-0.0481	0.0081	3.305e-09	0.4438	0.0294	0	2.454	4	0.6528	302979	[SYNE1]
rs7487877	12	46820519	t	g	-0.0693	0.0117	3.326e-09	0.3132	0.0042	53.3	10.708	3	0.01342	82043	SLC38A2--[]---SLC38A4
rs10160794	11	32506840	t	c	0.0482	0.0082	3.4e-09	0.4414	0.0107	0	3.128	4	0.5367	302979	WT1--[]--EIF3M
rs547798	5	176326721	a	c	0.048	0.0081	3.421e-09	0.4497	0.0044	22	7.691	4	0.1036	302979	HK3[]-UIMC1
rs10758918	9	806121	a	g	-0.0479	0.0081	3.443e-09	0.484	0.0089	75.8	24.788	4	5.549e-05	302979	KANK1--[]--DMRT1
rs691141	5	176323298	a	g	0.0479	0.0081	3.452e-09	0.4499	0.0044	24.2	7.912	4	0.09485	302979	[HK3]
rs1347047	4	70521755	t	c	0.0483	0.0082	3.556e-09	0.5735	0.0184	49.2	11.811	4	0.01881	302979	UGT2A1-[]--SULT1B1
rs10815720	9	803506	a	c	0.048	0.0081	3.609e-09	0.5057	0.0107	75.3	24.259	4	7.088e-05	302979	KANK1--[]--DMRT1
rs13140950	4	70682808	t	g	-0.0516	0.0087	3.662e-09	0.3111	0.0125	65.3	17.286	4	0.001701	302979	SULT1B1--[]--SULT1E1
rs2292091	4	70593089	a	t	0.048	0.0081	3.727e-09	0.4296	0.0072	0	2.927	4	0.5701	302979	[SULT1B1]
rs2292092	4	70592790	t	g	0.0479	0.0081	3.823e-09	0.4295	0.0072	0	2.902	4	0.5744	302979	[SULT1B1]
rs10794695	4	70566583	a	t	0.0483	0.0082	3.849e-09	0.5426	0.0174	41	10.164	4	0.03776	302979	UGT2A1--[]--SULT1B1
rs7101917	11	32502939	c	g	0.048	0.0081	3.854e-09	0.4415	0.0107	0	3.11	4	0.5396	302979	WT1--[]---EIF3M
rs4740851	9	677986	a	t	-0.0581	0.0099	3.899e-09	0.7858	0.0207	17	7.227	4	0.1244	302979	[KANK1]
rs1641534	17	7546308	t	c	-0.0722	0.0123	3.931e-09	0.8727	0.0163	0	3.268	4	0.5141	302979	SHBG-[]-ATP1B2
rs11031814	11	32507922	a	g	-0.0531	0.009	3.943e-09	0.7171	0.0063	0	3.162	4	0.531	302979	WT1--[]--EIF3M
rs11729014	4	70550784	t	g	-0.0483	0.0082	3.952e-09	0.4573	0.0174	40.2	10.036	4	0.03982	302979	UGT2A1--[]--SULT1B1
rs11078702	17	7543508	t	g	0.0722	0.0123	3.962e-09	0.1287	0.0153	0	3.231	4	0.52	302979	SHBG-[]--ATP1B2
rs1641543	17	7544191	t	c	0.0722	0.0123	4.009e-09	0.1254	0.0152	0	3.24	4	0.5185	302979	SHBG-[]--ATP1B2
rs2962844	5	176333748	t	g	0.0477	0.0081	4.021e-09	0.4499	0.0044	21.6	7.649	4	0.1053	302979	[UIMC1]
rs7108339	11	32434626	a	g	0.0586	0.01	4.029e-09	0.2088	0.0021	37.6	9.615	4	0.04743	302979	[WT1]
rs2748724	23	131160707	a	c	-0.0699	0.0119	4.045e-09	0.5692	0.0012	0	0.072	2	0.9648	76680	[MST4]
rs12450254	17	7543472	t	c	0.0722	0.0123	4.049e-09	0.1251	0.0152	0	3.179	4	0.5284	302979	SHBG-[]--ATP1B2
rs12944192	17	7547366	a	g	-0.0719	0.0122	4.073e-09	0.8689	0.0205	-47.9	4.056	4	0.3984	302979	SHBG--[]-ATP1B2
rs1641542	17	7544272	t	c	0.0722	0.0123	4.08e-09	0.1255	0.0152	0	3.227	4	0.5205	302979	SHBG-[]-ATP1B2
rs1642798	17	7543573	t	c	-0.0722	0.0123	4.081e-09	0.8752	0.0153	0	3.191	4	0.5264	302979	SHBG-[]--ATP1B2
rs4742415	9	801706	c	g	0.0489	0.0083	4.088e-09	0.4398	0.0186	69.2	19.488	4	0.0006302	302979	KANK1--[]--DMRT1
rs10835925	11	32503341	a	g	0.0479	0.0081	4.112e-09	0.4415	0.0107	0	3.112	4	0.5392	302979	WT1--[]---EIF3M
rs353476	5	176424035	a	g	-0.0478	0.0081	4.123e-09	0.5507	0.0046	19.6	7.462	4	0.1134	302979	[UIMC1]
rs1642813	17	7551072	a	g	0.0722	0.0123	4.125e-09	0.1277	0.0167	0	3.707	4	0.4471	302979	SHBG--[]-ATP1B2
rs1827564	4	70557104	a	g	0.0482	0.0082	4.131e-09	0.5426	0.0174	40.5	10.085	4	0.03903	302979	UGT2A1--[]--SULT1B1
rs2454952	5	176376493	t	c	0.0476	0.0081	4.146e-09	0.45	0.0044	21.4	7.637	4	0.1058	302979	[UIMC1]
rs77376169	11	108085808	t	c	-0.0804	0.0137	4.16e-09	0.8999	0.0026	20.3	7.526	4	0.1106	302979	[NPAT]
rs353463	5	176403170	a	c	-0.0478	0.0081	4.166e-09	0.5505	0.0046	18.6	7.369	4	0.1176	302979	[UIMC1]
rs9549258	13	41248026	t	c	-0.0604	0.0103	4.171e-09	0.807	0.0061	38.5	9.762	4	0.04463	302979	FOXO1-[]--MRPS31
rs1641539	17	7545578	t	c	0.0721	0.0123	4.211e-09	0.1248	0.0152	0	3.11	4	0.5396	302979	SHBG-[]-ATP1B2
rs4742418	9	804191	a	g	-0.0477	0.0081	4.212e-09	0.4948	0.0106	76.1	25.134	4	4.728e-05	302979	KANK1--[]--DMRT1
rs1642797	17	7543017	t	c	-0.0721	0.0123	4.229e-09	0.8751	0.0153	0	3.142	4	0.5343	302979	SHBG-[]--ATP1B2
rs1008637	12	47072016	t	c	0.0503	0.0086	4.23e-09	0.6453	0.0072	-32.9	4.513	4	0.341	302979	SLC38A2---[]--SLC38A4
rs2430948	17	7542495	a	g	0.0721	0.0123	4.256e-09	0.1278	0.0161	0	2.952	4	0.5659	302979	SHBG-[]--ATP1B2
rs11598018	10	105661315	a	c	-0.0475	0.0081	4.259e-09	0.4996	0.018	0	0.857	4	0.9306	302979	[OBFC1]
rs181330	5	176404962	a	g	-0.0477	0.0081	4.259e-09	0.5501	0.0044	18.1	7.33	4	0.1194	302979	[UIMC1]
rs1642802	17	7544271	t	c	0.0721	0.0123	4.317e-09	0.1254	0.0152	0	3.169	4	0.53	302979	SHBG-[]-ATP1B2
rs4407724	6	152683413	t	g	-0.0509	0.0087	4.351e-09	0.6831	0.0122	0	2.27	4	0.6863	302979	[SYNE1]
rs2940521	5	176339209	a	c	-0.0476	0.0081	4.359e-09	0.5502	0.0042	22	7.688	4	0.1037	302979	[UIMC1]
rs1641540	17	7545187	t	c	-0.072	0.0123	4.36e-09	0.8751	0.0152	0	3.138	4	0.535	302979	SHBG-[]-ATP1B2
rs7660105	4	70535396	a	c	-0.0485	0.0083	4.377e-09	0.457	0.0175	40.1	10.014	4	0.0402	302979	UGT2A1--[]--SULT1B1
rs2454950	5	176441199	a	g	0.0479	0.0082	4.404e-09	0.4492	0.0048	17.1	7.236	4	0.1239	302979	UIMC1-[]-ZNF346
rs17885803	17	7592482	t	c	0.0978	0.0167	4.432e-09	0.0666	0.0109	-47.3	4.073	4	0.3962	302979	[WRAP53]
rs6503047	17	7547072	t	c	0.0719	0.0123	4.46e-09	0.1257	0.0151	0	3.144	4	0.5341	302979	SHBG--[]-ATP1B2
rs10835901	11	32426953	c	g	-0.0578	0.0099	4.486e-09	0.7891	0.0025	37.1	9.537	4	0.04899	302979	[WT1]
rs4869762	6	152579549	t	c	0.0477	0.0081	4.492e-09	0.5568	0.0296	0	2.277	4	0.6849	302979	[SYNE1]
rs1642796	17	7542871	t	c	-0.0722	0.0123	4.532e-09	0.8761	0.0155	0	3.211	4	0.5231	302979	SHBG-[]--ATP1B2
rs1641528	17	7548320	a	g	0.0719	0.0123	4.539e-09	0.1248	0.0151	0	3.189	4	0.5267	302979	SHBG--[]-ATP1B2
rs1641535	17	7546133	t	c	0.0719	0.0123	4.552e-09	0.1249	0.0152	0	3.133	4	0.5358	302979	SHBG-[]-ATP1B2
rs353470	5	176444861	t	c	0.0479	0.0082	4.557e-09	0.4495	0.0043	17.3	7.254	4	0.123	302979	UIMC1--[]-ZNF346
rs10883948	10	105667552	t	g	-0.0474	0.0081	4.558e-09	0.4999	0.0179	0	0.844	4	0.9324	302979	[OBFC1]
rs1642809	17	7545496	t	c	0.0719	0.0123	4.572e-09	0.1249	0.0152	0	3.13	4	0.5363	302979	SHBG-[]-ATP1B2
rs6556294	5	176355884	a	g	0.0477	0.0081	4.603e-09	0.449	0.0047	22.1	7.703	4	0.1031	302979	[UIMC1]
rs1641536	17	7545984	t	c	0.0719	0.0123	4.607e-09	0.1248	0.0152	0	3.13	4	0.5363	302979	SHBG-[]-ATP1B2
rs187114	5	176364039	a	g	-0.0476	0.0081	4.607e-09	0.5509	0.0046	21.1	7.607	4	0.1071	302979	[UIMC1]
rs1641538	17	7545588	t	c	-0.0719	0.0123	4.61e-09	0.8751	0.0152	0	3.13	4	0.5363	302979	SHBG-[]-ATP1B2
rs353496	5	176429898	t	c	-0.0476	0.0081	4.619e-09	0.5503	0.0044	17.5	7.27	4	0.1223	302979	[UIMC1]
rs353494	5	176431759	c	g	-0.0476	0.0081	4.624e-09	0.5501	0.0044	17.6	7.278	4	0.1219	302979	[UIMC1]
rs1641531	17	7546791	c	g	0.0718	0.0123	4.635e-09	0.1248	0.0152	0	3.082	4	0.5442	302979	SHBG--[]-ATP1B2
rs353477	5	176418927	t	c	0.0476	0.0081	4.658e-09	0.4498	0.0044	17.5	7.271	4	0.1222	302979	[UIMC1]
rs2955613	17	7549342	t	c	0.0718	0.0123	4.716e-09	0.1247	0.0151	0	3.307	4	0.5079	302979	SHBG--[]-ATP1B2
rs4976665	5	176352736	t	c	0.0475	0.0081	4.741e-09	0.45	0.0044	21.7	7.667	4	0.1046	302979	[UIMC1]
rs187113	5	176441214	t	c	0.0478	0.0082	4.747e-09	0.4494	0.0045	16.9	7.22	4	0.1247	302979	UIMC1-[]-ZNF346
rs4490607	5	176349386	t	c	-0.0475	0.0081	4.747e-09	0.55	0.0044	22	7.694	4	0.1035	302979	[UIMC1]
rs3858440	11	32428005	a	g	0.0577	0.0099	4.766e-09	0.2109	0.0025	37.2	9.552	4	0.04868	302979	[WT1]
rs353469	5	176445169	t	c	-0.0478	0.0082	4.771e-09	0.5502	0.0044	16.8	7.211	4	0.1252	302979	UIMC1--[]-ZNF346
rs10835900	11	32425798	c	g	0.0577	0.0099	4.781e-09	0.2108	0.0026	38.5	9.756	4	0.04475	302979	[WT1]
rs11593009	10	31974946	a	t	0.058	0.0099	4.811e-09	0.7871	0.0142	0	3.268	4	0.5141	302979	ZEB1---[]---ARHGAP12
rs3858441	11	32428032	a	c	-0.0577	0.0099	4.824e-09	0.789	0.0025	36.9	9.509	4	0.04957	302979	[WT1]
rs10767935	11	32426704	t	c	0.0577	0.0099	4.836e-09	0.2109	0.0027	38.4	9.747	4	0.04492	302979	[WT1]
rs3818055	11	32438753	t	c	0.051	0.0087	4.842e-09	0.3071	0.0053	45	10.908	4	0.02762	302979	[WT1]
rs1642808	17	7545464	c	g	-0.0718	0.0123	4.92e-09	0.875	0.0152	0	3.096	4	0.542	302979	SHBG-[]-ATP1B2
rs353495	5	176430723	t	c	-0.0475	0.0081	4.935e-09	0.5502	0.0044	17	7.226	4	0.1244	302979	[UIMC1]
rs1641525	17	7549211	t	c	-0.0717	0.0123	4.968e-09	0.8753	0.0151	0	3.243	4	0.5181	302979	SHBG--[]-ATP1B2
rs7960142	12	47088684	t	c	0.05	0.0086	4.974e-09	0.6457	0.0076	-30.9	4.585	4	0.3326	302979	SLC38A2---[]--SLC38A4
rs1642799	17	7543680	t	c	-0.0718	0.0123	4.976e-09	0.8748	0.0152	0	3.009	4	0.5564	302979	SHBG-[]--ATP1B2
rs1641537	17	7545721	t	c	0.0718	0.0123	4.991e-09	0.1247	0.0152	0	3.165	4	0.5307	302979	SHBG-[]-ATP1B2
rs2543555	17	7548785	a	c	0.0717	0.0123	4.991e-09	0.1247	0.0151	0	3.224	4	0.5211	302979	SHBG--[]-ATP1B2
rs1641522	17	7549851	t	c	-0.0716	0.0123	5.012e-09	0.8753	0.0151	0	3.248	4	0.5173	302979	SHBG--[]-ATP1B2
rs1642806	17	7544980	t	g	0.0718	0.0123	5.017e-09	0.1253	0.0152	0	3.133	4	0.5358	302979	SHBG-[]-ATP1B2
rs2955612	17	7549356	a	g	-0.0716	0.0123	5.018e-09	0.8753	0.0151	0	3.238	4	0.5188	302979	SHBG--[]-ATP1B2
rs353484	5	176410426	a	g	0.0475	0.0081	5.023e-09	0.4499	0.0044	16.8	7.21	4	0.1252	302979	[UIMC1]
rs1642811	17	7549151	a	c	0.0716	0.0123	5.07e-09	0.1247	0.0151	0	3.233	4	0.5197	302979	SHBG--[]-ATP1B2
rs3858443	11	32428545	t	c	-0.0576	0.0099	5.071e-09	0.7892	0.0027	37.5	9.604	4	0.04766	302979	[WT1]
rs1642800	17	7543994	t	c	-0.0718	0.0123	5.074e-09	0.875	0.0153	0	3.336	4	0.5032	302979	SHBG-[]--ATP1B2
rs2955611	17	7549574	a	c	-0.0716	0.0123	5.091e-09	0.8753	0.0151	0	3.23	4	0.5202	302979	SHBG--[]-ATP1B2
rs1847366	4	70599073	t	c	0.0475	0.0081	5.099e-09	0.4295	0.0072	0	2.781	4	0.5951	302979	[SULT1B1]
rs2955610	17	7549601	a	g	-0.0716	0.0123	5.105e-09	0.8753	0.0151	0	3.23	4	0.5201	302979	SHBG--[]-ATP1B2
rs184784	5	176440229	t	g	0.0476	0.0081	5.128e-09	0.4498	0.0044	15.9	7.137	4	0.1288	302979	UIMC1-[]-ZNF346
rs10749918	11	108354874	c	g	-0.048	0.0082	5.132e-09	0.5868	0.0124	19.2	7.423	4	0.1152	302979	[KDELC2]
rs7938016	11	32428978	a	g	-0.0576	0.0099	5.158e-09	0.789	0.0025	37.3	9.57	4	0.04833	302979	[WT1]
rs2543554	17	7548028	t	c	-0.0717	0.0123	5.169e-09	0.8752	0.0151	0	3.206	4	0.524	302979	SHBG--[]-ATP1B2
rs16923242	11	32429259	t	c	-0.0576	0.0099	5.181e-09	0.789	0.0025	37	9.517	4	0.04941	302979	[WT1]
rs7125543	11	32431344	a	g	0.0576	0.0099	5.206e-09	0.2112	0.0026	36	9.381	4	0.05225	302979	[WT1]
rs1619016	17	7550553	t	c	-0.0715	0.0123	5.221e-09	0.8753	0.0151	0	3.232	4	0.5198	302979	SHBG--[]-ATP1B2
rs1641519	17	7550166	a	c	-0.0716	0.0123	5.237e-09	0.8753	0.0151	0	3.224	4	0.5211	302979	SHBG--[]-ATP1B2
rs1641520	17	7550157	a	t	-0.0715	0.0123	5.274e-09	0.8753	0.0151	0	3.237	4	0.519	302979	SHBG--[]-ATP1B2
rs244716	5	176502869	a	g	0.0529	0.0091	5.285e-09	0.4547	0.0047	-8.7	4.601	3	0.2035	297794	ZNF346-[]--FGFR4
rs3923879	5	176355312	t	c	0.0474	0.0081	5.32e-09	0.4498	0.0044	21.2	7.612	4	0.1069	302979	[UIMC1]
rs1641541	17	7545155	t	c	-0.0716	0.0123	5.35e-09	0.8733	0.0153	0	3.107	4	0.54	302979	SHBG-[]-ATP1B2
rs11031769	11	32429503	t	c	-0.0575	0.0099	5.376e-09	0.7891	0.0026	37.3	9.573	4	0.04826	302979	[WT1]
rs1604744	4	70608872	t	c	0.0473	0.0081	5.407e-09	0.5411	0.0137	49.8	11.954	4	0.0177	302979	[SULT1B1]
rs2296055	9	676954	t	c	-0.0575	0.0099	5.436e-09	0.7852	0.0206	16.2	7.157	4	0.1278	302979	[KANK1]
rs1642795	17	7542591	t	c	-0.0716	0.0123	5.449e-09	0.8752	0.0154	0	3.225	4	0.5209	302979	SHBG-[]--ATP1B2
rs12944213	17	7547388	t	g	-0.0715	0.0123	5.488e-09	0.8742	0.0151	0	2.913	4	0.5725	302979	SHBG--[]-ATP1B2
rs4149534	4	70718005	t	c	0.051	0.0088	5.496e-09	0.6898	0.0124	68.1	18.8	4	0.0008603	302979	[SULT1E1]
rs10835903	11	32430485	t	c	-0.0575	0.0099	5.513e-09	0.789	0.0025	36.8	9.499	4	0.04976	302979	[WT1]
rs2541010	17	7551320	t	c	0.0715	0.0123	5.53e-09	0.1247	0.0151	0	3.227	4	0.5206	302979	SHBG--[]-ATP1B2
rs3822177	4	70586672	t	c	0.0475	0.0081	5.536e-09	0.4298	0.0072	0	2.832	4	0.5863	302979	UGT2A1--[]-SULT1B1
rs4742419	9	804436	t	c	-0.0471	0.0081	5.536e-09	0.4746	0.0097	76.4	25.431	4	4.121e-05	302979	KANK1--[]--DMRT1
rs3858442	11	32428164	t	c	0.0575	0.0099	5.542e-09	0.2108	0.0027	36.2	9.399	4	0.05186	302979	[WT1]
rs1613071	17	7551229	a	g	0.0715	0.0123	5.55e-09	0.1247	0.0151	0	3.227	4	0.5207	302979	SHBG--[]-ATP1B2
rs17618877	11	108379874	a	c	-0.0714	0.0123	5.559e-09	0.8757	0.0076	6.7	6.432	4	0.1692	302979	[EXPH5]
rs10742277	11	32452925	c	g	-0.0485	0.0083	5.566e-09	0.6155	0.0068	-42.4	4.212	4	0.378	302979	[WT1]
rs55819434	2	28333109	a	g	-0.0812	0.0139	5.587e-09	0.906	0.0061	32.4	8.876	4	0.06428	302979	[BRE]
rs35950798	6	152658342	a	t	0.0912	0.0156	5.59e-09	0.1434	0.0316	0	0.577	3	0.9018	82043	[SYNE1]
rs353479	5	176372593	t	c	0.0473	0.0081	5.618e-09	0.449	0.0045	21	7.595	4	0.1076	302979	[UIMC1]
rs9322367	6	152643365	t	c	0.0499	0.0086	5.646e-09	0.3317	0.0081	0	2.793	4	0.5931	302979	[SYNE1]
rs3901671	11	32432023	a	g	0.0574	0.0099	5.68e-09	0.2109	0.0024	37	9.525	4	0.04924	302979	[WT1]
rs142291739	12	46817735	t	g	-0.0682	0.0117	5.688e-09	0.315	0.007	53.1	10.655	3	0.01374	82043	SLC38A2--[]---SLC38A4
rs10835905	11	32431945	t	c	0.0574	0.0099	5.69e-09	0.211	0.0025	37.1	9.534	4	0.04905	302979	[WT1]
rs7125816	11	32431574	a	g	0.0574	0.0099	5.695e-09	0.2113	0.0023	37.4	9.591	4	0.0479	302979	[WT1]
rs3775770	4	70724270	t	c	-0.0519	0.0089	5.791e-09	0.2915	0.0132	65.3	17.28	4	0.001705	302979	[SULT1E1]
rs4149527	4	70724996	t	g	-0.052	0.0089	5.797e-09	0.2911	0.0132	66	17.654	4	0.001442	302979	[SULT1E1]
rs1641533	17	7546328	a	c	0.0714	0.0123	5.817e-09	0.1275	0.0161	0	2.949	4	0.5664	302979	SHBG-[]-ATP1B2
rs1641517	17	7551730	t	g	0.0714	0.0123	5.822e-09	0.1248	0.0151	0	3.256	4	0.5159	302979	SHBG--[]-ATP1B2
rs77294520	2	11660955	c	g	0.0681	0.0117	5.871e-09	0.1503	0.0036	-16.3	5.16	4	0.2713	302979	E2F6--[]--GREB1
rs11031770	11	32429666	a	g	0.0574	0.0099	5.914e-09	0.2107	0.003	37	9.528	4	0.04917	302979	[WT1]
rs4149533	4	70718036	t	c	0.0509	0.0088	5.927e-09	0.6897	0.0124	68.1	18.794	4	0.0008628	302979	[SULT1E1]
rs5030317	11	32410337	c	g	-0.0529	0.0091	5.941e-09	0.7319	0.0035	44.9	10.894	4	0.02778	302979	[WT1]
rs6931597	6	152659694	t	c	0.0481	0.0083	5.955e-09	0.4098	0.0046	0	0.715	4	0.9495	302979	[SYNE1]
rs11245991	11	202748	t	c	0.1408	0.0242	5.977e-09	0.9677	0.0042	61.9	15.759	4	0.00336	302979	ODF3-[]BET1L
rs2543556	17	7551399	a	c	0.0712	0.0122	6.012e-09	0.1265	0.0152	0	3.326	4	0.5048	302979	SHBG--[]-ATP1B2
rs1641518	17	7551690	a	g	0.0716	0.0123	6.019e-09	0.1243	0.0151	0	3.327	4	0.5047	302979	SHBG--[]-ATP1B2
rs10835906	11	32433872	t	c	-0.0573	0.0099	6.076e-09	0.789	0.0025	37.1	9.534	4	0.04905	302979	[WT1]
rs13508	13	41323397	t	c	0.062	0.0107	6.084e-09	0.1769	0.0036	-10.1	4.54	3	0.2087	297616	[MRPS31]
rs10119680	9	803606	a	g	-0.0471	0.0081	6.099e-09	0.4744	0.0096	76.5	25.487	4	4.015e-05	302979	KANK1--[]--DMRT1
rs7668682	4	70611960	a	g	-0.0471	0.0081	6.119e-09	0.459	0.0137	50.3	12.069	4	0.01685	302979	[SULT1B1]
rs9998019	4	70686243	t	c	-0.0508	0.0087	6.166e-09	0.3107	0.0125	66	17.656	4	0.00144	302979	SULT1B1--[]--SULT1E1
rs7665869	4	70610436	a	g	0.0471	0.0081	6.222e-09	0.5408	0.0137	50	11.99	4	0.01743	302979	[SULT1B1]
rs7031713	9	802325	t	c	-0.0474	0.0082	6.25e-09	0.4973	0.0101	79.4	29.069	4	7.568e-06	302979	KANK1--[]--DMRT1
rs244718	5	176502156	t	c	0.0493	0.0085	6.256e-09	0.4538	0.0043	1	6.062	4	0.1945	302979	ZNF346-[]--FGFR4
rs13124635	4	70692469	t	c	-0.0509	0.0088	6.322e-09	0.3104	0.0125	66.1	17.674	4	0.001429	302979	SULT1B1--[]--SULT1E1
rs10400014	10	31975293	a	c	0.0554	0.0095	6.386e-09	0.7608	0.0224	0	1.931	4	0.7484	302979	ZEB1---[]---ARHGAP12
rs2541011	17	7547868	a	g	-0.0712	0.0123	6.42e-09	0.8741	0.0151	0	2.783	4	0.5947	302979	SHBG--[]-ATP1B2
rs28884299	4	70690984	t	c	-0.0508	0.0088	6.438e-09	0.3107	0.0125	66.3	17.811	4	0.001344	302979	SULT1B1--[]--SULT1E1
rs71599922	4	70681719	a	c	-0.0508	0.0087	6.469e-09	0.3107	0.0125	65.5	17.384	4	0.001628	302979	SULT1B1--[]--SULT1E1
rs10019305	4	70719533	a	g	0.0508	0.0088	6.522e-09	0.6893	0.0126	67.8	18.652	4	0.00092	302979	[SULT1E1]
rs1641515	17	7551950	a	c	-0.0712	0.0123	6.555e-09	0.8752	0.0151	0	3.342	4	0.5023	302979	SHBG--[]-ATP1B2
rs57007024	11	108403028	a	c	0.0717	0.0124	6.57e-09	0.1233	0.0075	3.1	6.192	4	0.1853	302979	[EXPH5]
rs3775777	4	70709510	a	g	0.0508	0.0087	6.592e-09	0.6898	0.0124	67.6	18.539	4	0.0009679	302979	[SULT1E1]
rs1641516	17	7551948	t	c	0.0712	0.0123	6.647e-09	0.1248	0.0151	0	3.28	4	0.5121	302979	SHBG--[]-ATP1B2
rs10120425	9	803481	t	c	-0.047	0.0081	6.657e-09	0.4744	0.0096	76.2	25.242	4	4.497e-05	302979	KANK1--[]--DMRT1
rs13145571	4	70695169	t	c	-0.0508	0.0088	6.661e-09	0.3106	0.0125	66.6	17.964	4	0.001254	302979	SULT1B1--[]--SULT1E1
rs5030176	11	32448895	c	g	-0.0489	0.0084	6.665e-09	0.6378	0.0071	-45.5	4.123	4	0.3896	302979	[WT1]
rs11212666	11	108350451	a	t	-0.0478	0.0082	6.672e-09	0.5913	0.0092	17.1	7.234	4	0.124	302979	[KDELC2]
rs7669491	4	70619615	a	g	-0.047	0.0081	6.727e-09	0.459	0.0137	50.3	12.065	4	0.01687	302979	[SULT1B1]
rs1604747	4	70614259	a	g	0.047	0.0081	6.761e-09	0.5409	0.0137	50.4	12.092	4	0.01668	302979	[SULT1B1]
rs244715	5	176503563	a	g	0.0492	0.0085	6.766e-09	0.4532	0.0043	1.1	6.069	4	0.1941	302979	ZNF346-[]--FGFR4
rs1641521	17	7550143	t	c	0.071	0.0123	6.817e-09	0.125	0.0152	0	3.024	4	0.5538	302979	SHBG--[]-ATP1B2
rs9315762	13	40741907	t	c	0.0588	0.0102	6.863e-09	0.1937	0.0059	1.9	6.115	4	0.1907	302979	COG6---[]---FOXO1
rs117866066	6	152598464	a	g	-0.0811	0.014	6.905e-09	0.1006	0.0023	0	3.359	4	0.4997	302979	[SYNE1]
rs9998201	4	70686409	t	c	-0.0507	0.0088	6.909e-09	0.3105	0.0125	66	17.65	4	0.001444	302979	SULT1B1--[]--SULT1E1
rs12223381	11	108354102	t	c	0.0476	0.0082	6.919e-09	0.4131	0.0123	22.4	7.731	4	0.1019	302979	[KDELC2]
rs4768704	12	46792164	a	g	0.0684	0.0118	6.936e-09	0.6651	0.0097	56.8	11.587	3	0.00894	82043	SLC38A2--[]---SLC38A4
rs2202283	4	70677411	a	g	0.0506	0.0087	7.003e-09	0.6891	0.0126	65.3	17.27	4	0.001713	302979	SULT1B1--[]--SULT1E1
rs11573783	4	70711348	t	c	-0.0507	0.0088	7.01e-09	0.3102	0.0124	67.5	18.478	4	0.000995	302979	[SULT1E1]
rs79710561	11	108403384	t	c	0.0716	0.0124	7.025e-09	0.1232	0.0075	2.7	6.164	4	0.1872	302979	[EXPH5]
rs2301250	11	32458219	a	g	0.0488	0.0084	7.064e-09	0.3614	0.0068	-32.5	4.527	4	0.3394	302979	WT1-[]---EIF3M
rs3775768	4	70725112	t	c	-0.0517	0.0089	7.078e-09	0.2914	0.0131	65.9	17.597	4	0.001479	302979	[SULT1E1]
rs4149536	4	70707440	t	c	0.0507	0.0088	7.127e-09	0.691	0.0125	67.5	18.471	4	0.0009979	302979	[SULT1E1]
rs2301251	11	32457985	t	g	0.0487	0.0084	7.191e-09	0.3622	0.007	-31.5	4.562	4	0.3352	302979	WT1[]---EIF3M
rs2301252	11	32457927	a	c	0.0487	0.0084	7.233e-09	0.3622	0.007	-31.4	4.566	4	0.3348	302979	WT1[]---EIF3M
rs34184770	4	70677950	t	c	-0.0506	0.0087	7.246e-09	0.3107	0.0125	65.3	17.283	4	0.001703	302979	SULT1B1--[]--SULT1E1
rs2301253	11	32457774	a	g	0.0487	0.0084	7.278e-09	0.3621	0.0071	-31.3	4.57	4	0.3343	302979	WT1[]---EIF3M
rs651030	11	108141701	t	g	0.0478	0.0083	7.309e-09	0.4145	0.0123	10.1	6.676	4	0.154	302979	[ATM]
rs2301254	11	32457675	a	g	-0.0487	0.0084	7.448e-09	0.6378	0.007	-31.6	4.558	4	0.3358	302979	WT1[]---EIF3M
rs1394033	4	70619042	a	c	0.0469	0.0081	7.483e-09	0.5409	0.0138	51.2	12.283	4	0.01536	302979	[SULT1B1]
rs3886325	11	32458507	a	g	0.0487	0.0084	7.535e-09	0.3622	0.007	-32.9	4.515	4	0.3408	302979	WT1-[]---EIF3M
rs55936089	2	11737229	t	c	-0.0542	0.0094	7.562e-09	0.2855	0.0052	0	3.825	4	0.4302	302979	[GREB1]
rs228595	11	108105593	a	g	0.0476	0.0082	7.614e-09	0.4151	0.0119	11.6	6.787	4	0.1476	302979	[ATM]
rs3858448	11	32451099	a	t	0.0487	0.0084	7.651e-09	0.362	0.007	-41	4.254	4	0.3727	302979	[WT1]
rs1641526	17	7548512	t	c	0.0708	0.0123	7.656e-09	0.1262	0.0155	0	2.779	4	0.5954	302979	SHBG--[]-ATP1B2
rs5030178	11	32448569	a	c	-0.0487	0.0084	7.697e-09	0.6381	0.0072	-45.6	4.122	4	0.3897	302979	[WT1]
rs3858446	11	32450890	a	g	-0.0487	0.0084	7.752e-09	0.6374	0.0068	-43.3	4.186	4	0.3814	302979	[WT1]
rs6916221	6	152871509	a	c	-0.051	0.0088	7.847e-09	0.6807	0.0206	-42.7	4.205	4	0.379	302979	[SYNE1]
rs6563812	13	40843805	c	g	-0.0478	0.0083	7.878e-09	0.4791	0.0136	0	3.292	4	0.5102	302979	COG6---[]---FOXO1
rs3858461	11	32494962	t	c	-0.0469	0.0081	8.025e-09	0.5538	0.0108	0	3.352	4	0.5008	302979	WT1--[]---EIF3M
rs78414518	17	7478402	c	g	-0.0912	0.0158	8.099e-09	0.9299	0.0045	0	3.28	4	0.512	302979	[SENP3-EIF4A1]
rs13102618	4	70704877	a	g	0.0504	0.0088	8.241e-09	0.6904	0.0124	67.4	18.398	4	0.001032	302979	SULT1B1--[]-SULT1E1
rs7115190	11	32441377	t	c	0.0505	0.0088	8.334e-09	0.3059	0.0054	41.2	10.213	4	0.03699	302979	[WT1]
rs2234580	11	32457138	a	g	-0.0485	0.0084	8.393e-09	0.6372	0.0069	-31.1	4.577	4	0.3335	302979	WT1[]---EIF3M
rs4250067	11	108295315	t	c	0.0474	0.0082	8.792e-09	0.4133	0.0116	11.9	6.809	4	0.1463	302979	[C11orf65]
rs1642807	17	7545251	t	c	-0.0704	0.0122	8.891e-09	0.8717	0.0153	0	2.581	4	0.6303	302979	SHBG-[]-ATP1B2
rs11684917	2	11674034	a	g	-0.0711	0.0124	8.957e-09	0.8661	0.0035	0	3.961	4	0.4113	302979	E2F6--[]GREB1
rs3930513	11	32455527	a	c	0.0484	0.0084	9.1e-09	0.3626	0.0071	-31.6	4.559	4	0.3356	302979	[WT1]
rs11183521	12	46930820	t	c	0.0669	0.0117	9.293e-09	0.829	0.0172	41.4	10.242	4	0.03654	302979	SLC38A2---[]---SLC38A4
rs11031751	11	32391535	t	c	-0.0584	0.0102	9.469e-09	0.7971	0.0131	-5.7	5.674	4	0.2248	302979	RCN1---[]--WT1
rs9576895	13	40322561	t	g	0.0464	0.0081	9.661e-09	0.5021	0.0079	0	1.318	4	0.8583	302979	[COG6]
rs2811705	23	131140909	t	c	0.0686	0.012	9.663e-09	0.4372	0.0004	0	0.151	2	0.9273	76680	OR13H1---[]--MST4
rs7129527	11	108044995	a	g	-0.0472	0.0082	9.687e-09	0.5845	0.0119	9.2	6.605	4	0.1583	302979	[NPAT]
rs1323267	9	801602	t	c	-0.0477	0.0083	9.78e-09	0.5513	0.0172	68.4	18.975	4	0.0007949	302979	KANK1--[]--DMRT1
rs2877486	4	70673394	a	g	0.0501	0.0087	9.878e-09	0.6892	0.0126	65.4	17.341	4	0.001659	302979	SULT1B1--[]--SULT1E1
rs2292090	4	70588309	t	c	-0.0521	0.0091	9.903e-09	0.2805	0.0099	69.4	19.577	4	0.0006051	302979	UGT2A1--[]-SULT1B1
rs10015448	4	70663501	a	g	0.0501	0.0087	9.978e-09	0.6891	0.0126	65.7	17.51	4	0.001538	302979	SULT1B1--[]--SULT1E1
rs1534949	1	22426187	a	c	-0.0474	0.0083	1.004e-08	0.5932	0.0069	0	1.812	4	0.7703	302979	CDC42-[]--WNT4
rs991163	4	70667687	a	g	0.0501	0.0087	1.006e-08	0.689	0.0126	65.3	17.311	4	0.001681	302979	SULT1B1--[]--SULT1E1
rs7698707	4	70669724	a	g	0.0501	0.0087	1.007e-08	0.689	0.0126	65.3	17.307	4	0.001685	302979	SULT1B1--[]--SULT1E1
rs2014752	4	70671582	a	t	0.0501	0.0087	1.008e-08	0.689	0.0126	65.3	17.314	4	0.00168	302979	SULT1B1--[]--SULT1E1
rs10017788	4	70663551	t	g	0.0501	0.0087	1.012e-08	0.6891	0.0126	65.7	17.473	4	0.001564	302979	SULT1B1--[]--SULT1E1
rs7673177	4	70669536	c	g	-0.05	0.0087	1.02e-08	0.311	0.0126	65.3	17.313	4	0.001681	302979	SULT1B1--[]--SULT1E1
rs35446936	3	169486508	a	g	-0.0545	0.0095	1.027e-08	0.2442	0.0067	56.3	13.726	4	0.008224	302979	[ACTRT3]
rs9992466	4	70648977	t	c	-0.0503	0.0088	1.029e-08	0.3105	0.0125	67.6	18.527	4	0.0009734	302979	SULT1B1--[]--SULT1E1
rs1813685	4	70667744	t	c	-0.05	0.0087	1.036e-08	0.311	0.0126	65.4	17.334	4	0.001665	302979	SULT1B1--[]--SULT1E1
rs11618960	13	40332260	a	g	-0.0462	0.0081	1.043e-08	0.4936	0.0035	0	1.544	4	0.8188	302979	COG6-[]---FOXO1
rs28375969	4	70649292	t	c	-0.0502	0.0088	1.068e-08	0.3103	0.0125	67.3	18.339	4	0.001059	302979	SULT1B1--[]--SULT1E1
rs2118308	11	108315463	c	g	-0.047	0.0082	1.071e-08	0.5841	0.0122	16.8	7.214	4	0.125	302979	[C11orf65]
rs34540072	4	70652727	c	g	0.0501	0.0088	1.072e-08	0.6897	0.0125	67	18.179	4	0.001138	302979	SULT1B1--[]--SULT1E1
rs71599921	4	70654107	t	c	0.0501	0.0088	1.073e-08	0.6897	0.0125	66.8	18.077	4	0.001192	302979	SULT1B1--[]--SULT1E1
rs5030179	11	32448255	t	c	-0.0483	0.0084	1.076e-08	0.638	0.007	-46	4.109	4	0.3915	302979	[WT1]
rs17884306	17	7572101	t	c	0.1013	0.0177	1.078e-08	0.0573	0.0119	-23.1	4.874	4	0.3005	302979	[TP53]
rs9548922	13	40329909	c	g	-0.0461	0.0081	1.08e-08	0.4938	0.0035	0	1.338	4	0.8548	302979	COG6-[]---FOXO1
rs2293607	3	169482335	t	c	0.0542	0.0095	1.082e-08	0.7545	0.0073	57.5	14.12	4	0.006921	302979	MECOM---[]-ACTRT3
rs227069	11	108210258	t	c	-0.0468	0.0082	1.1e-08	0.5847	0.012	20.9	7.582	4	0.1081	302979	[ATM]
rs12637184	3	169487437	a	g	-0.0541	0.0095	1.101e-08	0.2455	0.0074	56.5	13.794	4	0.007983	302979	[ACTRT3]
rs611646	11	108177097	a	t	0.0469	0.0082	1.103e-08	0.4151	0.012	17.5	7.27	4	0.1223	302979	[ATM]
rs6589018	11	108314128	c	g	-0.0469	0.0082	1.105e-08	0.5841	0.0122	16.6	7.191	4	0.1261	302979	[C11orf65]
rs149122589	13	40750775	a	g	0.2347	0.0411	1.113e-08	0.0118	0.0011	44.4	8.992	3	0.0294	297616	COG6---[]---FOXO1
rs235605	12	47028797	a	g	0.0511	0.009	1.114e-08	0.6865	0.0087	14.5	7.015	4	0.1351	302979	SLC38A2---[]---SLC38A4
rs1641514	17	7552909	t	c	0.0703	0.0123	1.128e-08	0.1267	0.0162	0	3.552	4	0.47	302979	SHBG--[]-ATP1B2
rs4753842	11	108311606	c	g	0.0469	0.0082	1.129e-08	0.4152	0.0126	17.9	7.308	4	0.1205	302979	[C11orf65]
rs11212636	11	108311965	a	g	0.0469	0.0082	1.135e-08	0.4153	0.012	15.4	7.096	4	0.1309	302979	[C11orf65]
rs5933083	23	131262346	t	c	0.2057	0.0361	1.18e-08	0.0262	0.0013	0	0.04	2	0.98	76680	FRMD7[]--RAP2C
rs228606	11	108087847	t	g	0.047	0.0082	1.183e-08	0.4153	0.0117	8.6	6.568	4	0.1606	302979	[NPAT]
rs6637924	23	131144066	t	c	0.0689	0.0121	1.185e-08	0.4479	0.0002	0	0.126	2	0.9389	76680	OR13H1---[]--MST4
rs6634860	23	131125023	a	c	0.0676	0.0119	1.206e-08	0.4371	0.0007	0	0.188	2	0.9103	76680	OR13H1---[]--MST4
rs9548913	13	40318417	a	g	0.0459	0.0081	1.209e-08	0.5068	0.0038	0	1.107	4	0.8932	302979	[COG6]
rs10785624	12	46766787	t	c	0.0467	0.0082	1.218e-08	0.5312	0.0048	42.3	10.397	4	0.03424	302979	SLC38A2[]---SLC38A4
rs10021393	4	70659045	t	c	0.0498	0.0088	1.243e-08	0.6891	0.0125	66.1	17.676	4	0.001427	302979	SULT1B1--[]--SULT1E1
rs1847364	4	70601326	t	c	-0.0464	0.0082	1.252e-08	0.5687	0.0072	0	3.035	4	0.552	302979	[SULT1B1]
rs4754322	11	108311655	t	c	-0.0468	0.0082	1.268e-08	0.5838	0.0124	19.6	7.46	4	0.1135	302979	[C11orf65]
rs11729544	4	70520394	t	c	-0.0468	0.0082	1.272e-08	0.4607	0.0158	37.5	9.597	4	0.0478	302979	UGT2A1-[]--SULT1B1
rs11212637	11	108311989	a	g	0.0468	0.0082	1.273e-08	0.4151	0.012	12.9	6.892	4	0.1417	302979	[C11orf65]
rs1641513	17	7554242	t	c	0.0706	0.0124	1.276e-08	0.1239	0.0154	0	3.834	4	0.429	302979	SHBG--[]ATP1B2
rs61913875	11	108298852	a	g	-0.0468	0.0082	1.278e-08	0.5843	0.0122	16.7	7.207	4	0.1253	302979	[C11orf65]
rs12419828	11	108349526	a	c	-0.0467	0.0082	1.293e-08	0.5842	0.0129	17.7	7.292	4	0.1212	302979	[KDELC2]
rs10880962	12	46773444	c	g	-0.0464	0.0082	1.295e-08	0.4654	0.0012	40.6	10.1	4	0.03878	302979	SLC38A2-[]---SLC38A4
rs11212638	11	108312080	t	c	-0.0467	0.0082	1.299e-08	0.5844	0.0122	16.5	7.189	4	0.1262	302979	[C11orf65]
rs33961405	5	1277577	a	g	-0.0491	0.0086	1.304e-08	0.5139	0.007	44.9	10.892	4	0.0278	302979	[TERT]
rs9548906	13	40308690	c	g	0.0458	0.008	1.308e-08	0.5061	0.0035	0	1.132	4	0.8892	302979	[COG6]
rs4133063	13	40307119	t	c	0.0457	0.008	1.313e-08	0.5059	0.0035	0	1.157	4	0.885	302979	[COG6]
rs242910	23	131741761	a	g	0.0627	0.011	1.355e-08	0.4107	0.0006	56.8	9.251	2	0.009801	76680	MBNL3---[]--HS6ST2
rs7121112	11	108297408	t	c	-0.0467	0.0082	1.369e-08	0.5844	0.0122	18	7.316	4	0.1201	302979	[C11orf65]
rs10890839	11	108306236	a	c	0.0467	0.0082	1.372e-08	0.4155	0.0121	14.9	7.047	4	0.1334	302979	[C11orf65]
rs7943063	11	108336907	a	c	0.0465	0.0082	1.378e-08	0.4158	0.0121	14.9	7.054	4	0.1331	302979	[C11orf65]
rs8000009	13	40309061	a	g	0.0457	0.008	1.405e-08	0.5061	0.0035	0	1.166	4	0.8837	302979	[COG6]
rs7129816	11	108308510	a	g	0.0467	0.0082	1.406e-08	0.4149	0.0119	10.7	6.718	4	0.1516	302979	[C11orf65]
rs11212620	11	108290959	a	g	-0.0466	0.0082	1.408e-08	0.5841	0.012	18.2	7.336	4	0.1191	302979	[C11orf65]
rs7952492	11	108296680	t	c	0.0466	0.0082	1.408e-08	0.4158	0.0122	18.2	7.332	4	0.1193	302979	[C11orf65]
rs1960006	11	108294107	a	g	-0.0466	0.0082	1.412e-08	0.5841	0.0122	18.2	7.335	4	0.1192	302979	[C11orf65]
rs932700	9	807796	a	g	-0.0461	0.0081	1.432e-08	0.4912	0.0073	74.4	23.429	4	0.000104	302979	KANK1--[]--DMRT1
rs7330211	13	40315280	a	g	0.0456	0.0081	1.465e-08	0.5061	0.0035	0	1.182	4	0.881	302979	[COG6]
rs113433444	13	40304791	t	g	0.0456	0.0081	1.478e-08	0.5063	0.0036	0	1.158	4	0.885	302979	[COG6]
rs2279559	12	46767175	a	c	-0.0464	0.0082	1.488e-08	0.4689	0.0068	41.7	10.29	4	0.03581	302979	SLC38A2[]---SLC38A4
rs10789662	11	108308175	a	g	0.0465	0.0082	1.509e-08	0.4153	0.012	16.8	7.209	4	0.1252	302979	[C11orf65]
rs28744454	4	70520699	t	c	0.0465	0.0082	1.537e-08	0.5394	0.0158	37.1	9.541	4	0.04891	302979	UGT2A1-[]--SULT1B1
rs7120686	11	32460227	t	c	0.0475	0.0084	1.544e-08	0.3625	0.0076	-46.3	4.101	4	0.3925	302979	WT1-[]---EIF3M
rs11246035	11	248044	t	c	-0.076	0.0134	1.568e-08	0.1896	0.0298	-10.7	5.419	4	0.247	302979	[PSMD13]
rs9576894	13	40313048	a	g	-0.0455	0.0081	1.605e-08	0.4933	0.0034	0	1.077	4	0.8979	302979	[COG6]
rs10936600	3	169514585	a	t	0.0532	0.0094	1.617e-08	0.7566	0.0067	59.3	14.752	4	0.005245	302979	[LRRC34]
rs7943203	11	108344081	a	g	0.0462	0.0082	1.625e-08	0.4163	0.0121	18.4	7.35	4	0.1185	302979	[KDELC2]
rs7643115	3	169512241	a	g	-0.0531	0.0094	1.672e-08	0.2431	0.0067	58.2	14.369	4	0.006205	302979	[LRRC34]
rs9548927	13	40333970	a	g	0.0456	0.0081	1.676e-08	0.506	0.0034	0	1.493	4	0.8278	302979	COG6-[]---FOXO1
rs4288869	13	40306256	a	g	0.0454	0.008	1.682e-08	0.5058	0.0034	0	1.246	4	0.8705	302979	[COG6]
rs117739450	11	108508979	a	g	-0.2396	0.0425	1.685e-08	0.9898	0.0006	0	1.298	3	0.7296	297616	EXPH5--[]--DDX10
rs79121531	11	32296661	t	c	-0.1201	0.0213	1.71e-08	0.959	0.0027	0	3.386	4	0.4954	302979	RCN1---[]---WT1
rs11711621	3	169524016	t	c	-0.0532	0.0094	1.752e-08	0.244	0.0065	58.4	14.435	4	0.006029	302979	[LRRC34]
rs2473332	1	22369117	t	c	-0.0464	0.0082	1.762e-08	0.602	0.0084	0	2.538	4	0.6379	302979	CELA3B--[]--CDC42
rs10431061	11	108288808	t	g	0.0463	0.0082	1.764e-08	0.4159	0.0121	18.7	7.381	4	0.1171	302979	[C11orf65]
rs242908	23	131739694	a	g	0.0617	0.0109	1.767e-08	0.4112	0.0009	58.3	9.585	2	0.008291	76680	MBNL3---[]--HS6ST2
rs13069553	3	169508272	a	g	0.053	0.0094	1.769e-08	0.7566	0.0067	58.7	14.523	4	0.0058	302979	MYNN[]-LRRC34
rs242909	23	131739796	a	g	0.0617	0.0109	1.772e-08	0.4113	0.0009	58.3	9.594	2	0.008253	76680	MBNL3---[]--HS6ST2
rs3796145	3	169524862	a	c	0.0532	0.0095	1.777e-08	0.7559	0.0065	58.5	14.442	4	0.006011	302979	[LRRC34]
rs28626343	3	169526272	t	c	0.0532	0.0095	1.848e-08	0.7559	0.0065	58.5	14.462	4	0.005957	302979	[LRRC34]
rs1397984	23	131676279	a	t	-0.0666	0.0118	1.863e-08	0.5544	0	59.5	7.416	1	0.006466	63840	MBNL3---[]--HS6ST2
rs10936599	3	169492101	t	c	-0.0528	0.0094	1.938e-08	0.2438	0.0068	59.3	14.73	4	0.005295	302979	[MYNN]
rs75732100	17	7576348	t	c	0.0993	0.0177	1.948e-08	0.0576	0.012	-10.1	5.451	4	0.2441	302979	[TP53]
rs2748729	23	131154139	a	g	-0.0669	0.0119	1.972e-08	0.5496	0.0006	0	0.099	2	0.9518	76680	OR13H1---[]-MST4
rs9876206	3	169517436	t	c	-0.0524	0.0093	1.999e-08	0.2488	0.0068	56.8	13.899	4	0.007625	302979	[LRRC34]
rs1317082	3	169497585	a	g	0.0526	0.0094	2.111e-08	0.7561	0.0068	59.5	14.813	4	0.005106	302979	[MYNN]
rs9891744	17	7574864	t	c	0.0994	0.0177	2.13e-08	0.0574	0.012	-12.4	5.337	4	0.2544	302979	[TP53]
rs11506699	9	667680	t	c	-0.0867	0.0155	2.147e-08	0.9222	0.0153	0	3.993	4	0.407	302979	[KANK1]
rs3950296	3	169493283	c	g	0.0526	0.0094	2.167e-08	0.756	0.0068	58.9	14.596	4	0.005617	302979	[MYNN]
rs1040682	23	131103770	a	g	-0.0676	0.0121	2.178e-08	0.6417	0	0	0.231	2	0.891	76680	OR13H1---[]--MST4
rs11245995	11	202780	a	t	-0.1783	0.0319	2.179e-08	0.0263	0.011	0	2.803	3	0.423	297794	ODF3-[]BET1L
rs139996880	5	1284653	a	g	0.1082	0.0193	2.182e-08	0.1609	0.0042	0	0.467	2	0.7917	76858	[TERT]
rs59554445	23	131530388	a	c	0.0924	0.0165	2.182e-08	0.2012	0.0037	0	0.241	1	0.6235	71495	[MBNL3]
rs72998495	11	107940546	a	g	0.1334	0.0238	2.182e-08	0.9624	0.0014	-20.8	4.968	4	0.2906	302979	[CUL5]
rs7934719	11	108341864	t	c	0.0459	0.0082	2.187e-08	0.417	0.0127	16.4	7.181	4	0.1266	302979	C11orf65-[]KDELC2
rs188691509	11	108510831	a	g	-0.2386	0.0426	2.188e-08	0.9898	0.0006	0	1.255	3	0.7397	297616	EXPH5--[]--DDX10
rs1641527	17	7548495	t	c	-0.0686	0.0123	2.194e-08	0.8725	0.0163	0	2.284	4	0.6837	302979	SHBG--[]-ATP1B2
rs11794578	9	808529	t	g	-0.0454	0.0081	2.276e-08	0.4807	0.0069	72.9	22.139	4	0.0001881	302979	KANK1--[]--DMRT1
rs3772190	3	169500487	a	g	-0.0525	0.0094	2.289e-08	0.2395	0.0102	58.9	14.606	4	0.005592	302979	[MYNN]
rs10749917	11	108341554	a	c	0.0458	0.0082	2.31e-08	0.4157	0.0122	8.5	6.558	4	0.1612	302979	C11orf65-[]-KDELC2
rs28583837	12	123863620	a	g	-0.0585	0.0105	2.313e-08	0.2056	0.0049	-7.6	5.575	4	0.2332	302979	SBNO1--[]-SETD8
rs7295129	12	46825118	a	g	-0.0664	0.0119	2.314e-08	0.3428	0.0518	53.9	10.856	3	0.01253	82043	SLC38A2--[]---SLC38A4
rs7621631	3	169512145	a	c	-0.0525	0.0094	2.394e-08	0.2439	0.0067	58.2	14.34	4	0.006286	302979	[LRRC34]
rs10785620	12	46737252	c	g	0.0457	0.0082	2.458e-08	0.5403	0.0029	38.6	9.773	4	0.04443	302979	SLC38A1--[]--SLC38A2
rs11183527	12	46946363	a	g	-0.0463	0.0083	2.461e-08	0.424	0.01	1.2	6.076	4	0.1936	302979	SLC38A2---[]---SLC38A4
rs3824987	11	108346103	a	g	-0.0456	0.0082	2.544e-08	0.5828	0.0124	14	6.98	4	0.1369	302979	[KDELC2]
rs9408651	9	655962	t	g	0.0517	0.0093	2.563e-08	0.2547	0.0174	-5.7	5.674	4	0.2249	302979	[KANK1]
rs9566605	13	41481958	t	g	-0.0586	0.0105	2.581e-08	0.7878	0.0068	-44.6	4.151	4	0.386	302979	SLC25A15--[]--ELF1
rs2501279	1	22368342	t	c	-0.0457	0.0082	2.775e-08	0.6007	0.0079	0	2.529	4	0.6394	302979	CELA3B--[]--CDC42
rs188644402	23	131530644	a	c	-0.1075	0.0193	2.787e-08	0.796	0	0	0.428	1	0.5129	71495	[MBNL3]
rs2171758	6	152678998	t	c	-0.0457	0.0082	2.837e-08	0.5951	0.0089	-36.5	4.396	4	0.3551	302979	[SYNE1]
rs3809061	11	32459065	t	c	-0.0465	0.0084	2.919e-08	0.6285	0.0086	0	3.886	4	0.4216	302979	WT1-[]---EIF3M
rs3809062	11	32459082	a	g	0.0465	0.0084	2.933e-08	0.3715	0.0086	0	3.885	4	0.4218	302979	WT1-[]---EIF3M
rs116251328	6	34177510	a	t	0.1383	0.0249	2.953e-08	0.0323	0.0065	67.2	18.279	4	0.001088	302979	GRM4--[]--HMGA1
rs1727310	12	123660510	a	g	-0.0567	0.0102	2.986e-08	0.1989	0.0033	-0.4	5.974	4	0.2011	302979	[MPHOSPH9]
rs10033854	4	70519904	a	g	-0.0455	0.0082	2.991e-08	0.4781	0.0174	36.7	9.481	4	0.05014	302979	UGT2A1[]--SULT1B1
rs9895829	17	7578679	a	g	-0.0977	0.0176	3.001e-08	0.9425	0.012	-7.5	5.58	4	0.2328	302979	[TP53]
rs74576866	2	28329401	a	g	-0.0851	0.0154	3.028e-08	0.9229	0.0069	23.6	7.857	4	0.09697	302979	[BRE]
rs3951242	2	11306978	a	g	-0.0461	0.0083	3.042e-08	0.4697	0.016	0	2.507	4	0.6434	302979	[PQLC3]
rs72893553	11	32462695	a	c	0.0797	0.0144	3.043e-08	0.0864	0.0056	0	2.746	4	0.6012	302979	WT1-[]---EIF3M
rs8079544	17	7580052	t	c	0.0978	0.0177	3.069e-08	0.0571	0.0117	-5.3	5.701	4	0.2226	302979	[TP53]
rs2473330	1	22370421	a	g	0.0456	0.0082	3.075e-08	0.3995	0.0079	0	2.446	4	0.6543	302979	CELA3B--[]-CDC42
rs1503728	4	70533635	t	c	-0.0486	0.0088	3.076e-08	0.6667	0.0063	-30.8	4.587	4	0.3324	302979	UGT2A1--[]--SULT1B1
rs1790123	12	123659542	t	c	0.0566	0.0102	3.087e-08	0.8002	0.0043	-0.8	5.95	4	0.2029	302979	[MPHOSPH9]
rs4749689	10	31917344	a	c	-0.0473	0.0085	3.09e-08	0.3619	0.0161	-17.9	5.088	4	0.2784	302979	ZEB1--[]---ARHGAP12
rs4332289	23	131125919	t	g	-0.0656	0.0119	3.098e-08	0.5541	0.0018	0	0.166	2	0.9202	76680	OR13H1---[]--MST4
rs7335698	13	40750737	c	g	0.0641	0.0116	3.122e-08	0.1437	0.0029	0	3.448	4	0.4858	302979	COG6---[]---FOXO1
rs10739107	9	660851	t	c	-0.0512	0.0093	3.15e-08	0.7464	0.0177	-1.2	5.931	4	0.2044	302979	[KANK1]
rs7771657	6	152683183	t	g	-0.046	0.0083	3.169e-08	0.6132	0.0086	0	2.132	4	0.7115	302979	[SYNE1]
rs7663912	4	70526917	t	c	0.0489	0.0088	3.173e-08	0.3323	0.0065	-28.2	4.679	4	0.3219	302979	UGT2A1-[]--SULT1B1
rs6582653	12	46825175	t	c	0.0665	0.012	3.179e-08	0.5509	0.0293	61.9	13.133	3	0.004358	82043	SLC38A2--[]---SLC38A4
rs3809060	11	32458807	t	g	0.0464	0.0084	3.19e-08	0.3717	0.0086	0	3.876	4	0.423	302979	WT1-[]---EIF3M
rs1727309	12	123658258	a	g	-0.0565	0.0102	3.191e-08	0.1982	0.0029	-0.9	5.946	4	0.2032	302979	[MPHOSPH9]
rs7771662	6	152683199	a	g	-0.046	0.0083	3.205e-08	0.6133	0.0087	0	2.063	4	0.7241	302979	[SYNE1]
rs1060105	12	123806219	t	c	-0.0553	0.01	3.218e-08	0.2064	0.0037	-14.6	5.237	4	0.2638	302979	[SBNO1]
rs12824685	12	123817569	t	g	-0.0564	0.0102	3.221e-08	0.205	0.0053	-17.2	5.117	4	0.2755	302979	[SBNO1]
rs12821431	12	123783994	t	c	-0.0556	0.01	3.224e-08	0.2064	0.0038	-13	5.31	4	0.2569	302979	[SBNO1]
rs4768735	12	46944134	t	g	-0.0459	0.0083	3.242e-08	0.4237	0.01	0	6	4	0.1991	302979	SLC38A2---[]---SLC38A4
rs72893557	11	32462873	a	c	-0.0795	0.0144	3.247e-08	0.9136	0.0056	0	2.717	4	0.6062	302979	WT1-[]---EIF3M
rs11178393	12	71150658	t	c	0.073	0.0132	3.338e-08	0.8903	0.0036	24.3	7.927	4	0.09429	302979	[PTPRR]
rs7580473	2	11658972	t	c	0.0663	0.012	3.341e-08	0.1341	0.0035	-29.8	4.624	4	0.3281	302979	E2F6--[]--GREB1
rs9942536	6	152712133	a	c	0.0493	0.0089	3.351e-08	0.2843	0.0109	3.8	6.237	4	0.1822	302979	[SYNE1]
rs28576953	12	123890276	t	c	-0.0583	0.0106	3.364e-08	0.208	0.0043	6.4	6.41	4	0.1706	302979	[SETD8]
rs73250972	4	54454044	t	c	0.1035	0.0188	3.42e-08	0.0519	0.0052	0	2.832	4	0.5863	302979	[LNX1]
rs2748728	23	131131432	a	t	-0.0655	0.0119	3.423e-08	0.5535	0.0011	0	0.16	2	0.9229	76680	OR13H1---[]--MST4
rs1761384	10	31928603	c	g	-0.0469	0.0085	3.434e-08	0.3651	0.0174	-21.7	4.929	4	0.2947	302979	ZEB1---[]---ARHGAP12
rs28406193	12	123891865	t	g	-0.0582	0.0106	3.445e-08	0.2075	0.0039	7.3	6.475	4	0.1664	302979	[SETD8]
rs7109881	11	32381969	a	g	-0.0647	0.0117	3.47e-08	0.86	0.0072	0	3.915	4	0.4177	302979	RCN1---[]--WT1
rs146243520	23	131323402	t	c	0.1913	0.0347	3.479e-08	0.0257	0.0013	0	1.066	2	0.5868	76680	FRMD7--[]--RAP2C
rs1727311	12	123660716	t	g	-0.057	0.0103	3.482e-08	0.1997	0.0076	-2.6	5.847	4	0.2109	302979	[MPHOSPH9]
rs9384009	6	152860698	a	c	-0.0476	0.0086	3.485e-08	0.6651	0.0215	0	3.752	4	0.4406	302979	[SYNE1]
rs7766519	6	152711745	t	c	0.0492	0.0089	3.486e-08	0.2852	0.0109	6.9	6.446	4	0.1682	302979	[SYNE1]
rs13286704	9	815079	c	g	0.045	0.0082	3.487e-08	0.4613	0.0123	70.1	20.061	4	0.0004857	302979	KANK1--[]--DMRT1
rs9942542	6	152712302	t	c	0.0492	0.0089	3.5e-08	0.285	0.0109	4.5	6.285	4	0.1789	302979	[SYNE1]
rs2501281	1	22364958	a	c	0.0488	0.0088	3.512e-08	0.3	0.0052	0.1	6.007	4	0.1986	302979	CELA3B--[]--CDC42
rs72905043	11	32464103	a	g	-0.0792	0.0144	3.514e-08	0.9136	0.0056	0	2.687	4	0.6115	302979	WT1-[]---EIF3M
rs796084	10	31918096	a	g	-0.0471	0.0085	3.522e-08	0.3628	0.0163	-18.9	5.048	4	0.2825	302979	ZEB1--[]---ARHGAP12
rs13432756	2	11660615	t	c	0.0651	0.0118	3.525e-08	0.1389	0.0035	-14.6	5.234	4	0.2641	302979	E2F6--[]--GREB1
rs67624109	12	123824635	t	c	-0.056	0.0102	3.535e-08	0.2066	0.0039	-22.4	4.903	4	0.2974	302979	[SBNO1]
rs117304073	11	32319358	t	g	-0.1161	0.0211	3.536e-08	0.9588	0.0027	0	3.442	4	0.4867	302979	RCN1---[]--WT1
rs13286698	9	815067	t	g	0.045	0.0082	3.557e-08	0.4612	0.0123	70.1	20.057	4	0.0004866	302979	KANK1--[]--DMRT1
rs13407702	2	11655684	t	g	0.0652	0.0118	3.608e-08	0.1339	0.0035	-22.7	4.89	4	0.2988	302979	E2F6--[]--GREB1
rs7964679	12	46739745	a	c	0.0501	0.0091	3.631e-08	0.2696	0.0031	0	2.076	4	0.7218	302979	SLC38A1--[]--SLC38A2
rs36044575	6	152534789	t	c	-0.1349	0.0245	3.637e-08	0.9629	0.0143	4.1	6.257	4	0.1807	302979	[SYNE1]
rs78398268	4	54456406	t	c	0.1032	0.0187	3.659e-08	0.0518	0.0052	0	2.668	4	0.6148	302979	[LNX1]
rs114760566	6	34192036	a	c	0.1119	0.0203	3.667e-08	0.0434	0.0035	62.1	15.843	4	0.003237	302979	GRM4--[]--HMGA1
rs3020899	11	247906	c	g	0.0569	0.0103	3.682e-08	0.5222	0.0179	0	3.989	4	0.4075	302979	[PSMD13]
rs17883323	17	7579619	t	g	0.0971	0.0176	3.698e-08	0.0572	0.0123	-15.5	5.194	4	0.268	302979	[TP53]
rs2473277	1	22361845	a	g	-0.0444	0.0081	3.736e-08	0.5292	0.0133	0	3.423	4	0.4896	302979	CELA3B--[]--CDC42
rs16932483	10	31912104	t	c	-0.0471	0.0086	3.746e-08	0.3645	0.0153	-3.5	5.795	4	0.215	302979	ZEB1--[]---ARHGAP12
rs28472704	12	123887369	t	c	-0.058	0.0106	3.813e-08	0.2075	0.0039	4.2	6.262	4	0.1804	302979	[SETD8]
rs3850670	10	105659369	t	c	-0.0502	0.0091	3.886e-08	0.271	0.0186	0	0.635	4	0.9591	302979	[OBFC1]
rs7135630	12	46744855	t	c	0.0499	0.0091	3.902e-08	0.2701	0.003	0	1.992	4	0.7372	302979	SLC38A1--[]-SLC38A2
rs202774	23	131088181	t	c	-0.0657	0.012	3.906e-08	0.6422	0.001	0	0.287	2	0.8663	76680	OR13H1---[]--MST4
rs115177000	6	34203893	a	g	0.1116	0.0203	3.946e-08	0.0433	0.0036	63.2	16.324	4	0.002614	302979	GRM4--[]HMGA1
rs72905054	11	32466722	a	g	0.079	0.0144	3.964e-08	0.086	0.0056	0	2.531	4	0.639	302979	WT1-[]---EIF3M
rs56089202	4	54457084	t	g	0.1032	0.0188	3.971e-08	0.0515	0.0052	0	2.827	4	0.5872	302979	[LNX1]
rs2755211	13	41142223	t	c	0.0507	0.0092	4.03e-08	0.2571	0.0041	44.2	10.745	4	0.02958	302979	[FOXO1]
rs10054203	5	1279964	c	g	0.0472	0.0086	4.046e-08	0.3988	0.0085	0	3.124	4	0.5373	302979	[TERT]
rs4918069	10	105654391	t	g	0.0502	0.0091	4.057e-08	0.7309	0.0194	0	0.629	4	0.9598	302979	[OBFC1]
rs1873793	12	46761324	t	c	0.0448	0.0082	4.071e-08	0.5368	0.0037	38.1	9.697	4	0.04586	302979	[SLC38A2]
rs12154168	6	152858100	a	g	-0.0473	0.0086	4.148e-08	0.6661	0.0216	0	3.608	4	0.4617	302979	[SYNE1]
[truncated: 8,001 more rows]
